# Supplementary material for: Integrative Annotation of 21,037 Human Genes Validated by Full-Length cDNA Clones
Source: PLoS Biol. 2004 Apr 20;2(6):e162. doi: 10.1371/journal.pbio.0020162 (PMC393292; doi:10.1371/journal.pbio.0020162)
Supplement: Dataset S1 — The dataset consists of 41,118 H-Inv cDNAs that were cloned from cDNA libraries derived from 182 varieties of cell and tissue. (33 KB XLS). [file pbio.0020162.sd001.xls]

## Sheet: Dataset1
	Dataset S1. List of Library Origins of H-Inv cDNAs (182 Libraries)
	The dataset consists of 41,118 H-Inv cDNAs that were cloned from cDNA libraries derived from 182 varieties of cell and tissue.
	Cell type	Tissue type	Classification into ten classes*	No. of cDNAs
	adipose	adipose	Dermal_connective	3
	adipose tissue	adipose	Dermal_connective	261
	adrenal cortex, carcinoma	adrenal cortex	Endocrine_exocrine	22
	adrenal gland	adrenal gland	Endocrine_exocrine	217
	adrenal gland; hypothalamus	adrenal gland	Endocrine_exocrine	1
	adrenocortical tumor secreted acth	adrenal gland	Endocrine_exocrine	4
	amygdala	amygdala	Endocrine_exocrine	906
	coronary artery smooth muscle cell (hcasmc)	artery	Muscle/heart	15
	primary endothelial cell of human coronary artery	artery	Blood/spleen/LND	68
	primary smooth muscle cell of human coronary artery	artery	Muscle/heart	159
	pulmonary artery endothelial cell (hpaec)	artery	Blood/spleen/LND	55
	bladder, carcinoma	bladder	Kidney/bladder	159
	bladder, transitional cell papilloma	bladder	Kidney/bladder	28
	bladder	bladder	Kidney/bladder	3
	blood, adult leukocytes	blood	Blood/spleen/LND	110
	blood, natural killer cell	blood	Blood/spleen/LND	11
	blood	blood	Blood/spleen/LND	26
	cd34+ stem cell	blood	Blood/spleen/LND	69
	dentritic	blood	Blood/spleen/LND	29
	dentritic cell	blood	Blood/spleen/LND	28
	peripheral blood mononuclear cell (hpbmc5939)	blood	Blood/spleen/LND	53
	bone, osteosarcoma	bone	Dermal_connective	14
	bone marrow, acute myelogenous leukemia	bone marrow	Blood/spleen/LND	98
	bone marrow, chronic myelogenous leukemia	bone marrow	Blood/spleen/LND	126
	bone marrow	bone marrow	Blood/spleen/LND	48
	cd34+	bone marrow	Blood/spleen/LND	13
	cd34+ cell	bone marrow	Blood/spleen/LND	132
	cd34+ hematopoietic progenitor	bone marrow	Blood/spleen/LND	2
	cd34+ hematopoietic stem/progenitor cell	bone marrow	Blood/spleen/LND	7
	hematopoietic stem/progenitor cell	bone marrow	Blood/spleen/LND	38
	hepatocellular carcinoma tissue	bone marrow	Liver	1
	hepatoma	bone marrow	Liver	831
	kg-1	bone marrow	Dermal_connective	1
	myeloblast	bone marrow	Blood/spleen/LND	49
	brain, adult medulla	brain	Neural	127
	brain, adult, 6 pooled whole brains	brain	Neural	63
	brain, anaplastic oligodendroglioma with 1p/19q loss	brain	Neural	206
	brain, astrocytoma, grade iv	brain	Neural	23
	brain, fetal, whole pooled	brain	Neural	78
	brain, glioblastoma with egfr amplification	brain	Neural	76
	brain, glioblastoma	brain	Neural	91
	brain, hippocampus	brain	Neural	180
	brain, hypothalamus	brain	Neural	166
	brain, lung, testis, adult, pooled whole	brain	-	90
	brain, neuroblastoma	brain	Neural	552
	brain, primitive neuroectodermal	brain	Neural	166
	alzheimer cortex	brain	Neural	46
	aortic endothelial	brain	Neural	1
	brain	brain	Neural	4486
	glioma separated from gliosarcoma	brain	Neural	20
	myeloblast	brain	Blood/spleen/LND	28
	myloblast	brain	Neural	1
	normal astrocytes (nha5732)	brain	Neural	151
	breast, mammary adenocarcinoma.	breast	Endocrine_exocrine	38
	breast, tumor tissue	breast	Endocrine_exocrine	6
	caudate nucleus	caudate	Neural	62
	cerebellum	cerebellum	Neural	853
	cervix, carcinoma	cervix	Placenta/testis/ovary	274
	cervix, tumor tissue	cervix	Placenta/testis/ovary	1
	colon, adenocarcinoma	colon	Stomach/colon	410
	colon, kidney, stomach, adult, whole pooled	colon	-	85
	colon, tumor tissue	colon	Stomach/colon	3
	colon	colon	Stomach/colon	766
	colon mucosa	colon	Stomach/colon	144
	cd34+ cell	cord blood	Blood/spleen/LND	10
	corpus callosum	corpus callosum	Neural	85
	duodenum, adenocarcinoma	duodenum	Stomach/colon	49
	esophageal, tumor tissue	esophageal	Placenta/testis/ovary	10
	esophagus	esophagus	Dermal_connective	7
	eye, normal, pigmented retinal epithelium	eye	Neural	74
	eye, retinoblastoma	eye	Neural	528
	heart	heart	Muscle/heart	71
	hippocampus	hippocampus	Neural	167
	hypothalamus	hypothalamus	Neural	74
	hypothalmus	hypothalmus	Neural	1
	ileal mucosa	ilealum	Stomach/colon	185
	kidney, hypernephroma	kidney	Kidney/bladder	143
	kidney, renal carcinoma (ascites)	kidney	Kidney/bladder	6
	kidney, renal cell adenocarcinoma	kidney	Kidney/bladder	318
	kidney, tumor tissue	kidney	Kidney/bladder	20
	kidney	kidney	Kidney/bladder	585
	normal mesangial cell (nhmc56046-2)	kidney	Kidney/bladder	147
	primary epithelial cell of human renal proximal tubule	kidney	Kidney/bladder	49
	primary human renal epithelial cell	kidney	Kidney/bladder	411
	synovial membrane (knee)	knee	Dermal_connective	21
	synovial membrane tissue from rheumatioid arthritis	knee	Dermal_connective	44
	synoviocytes from rtheumatioid arthritis (hs-ra)	knee	Dermal_connective	60
	liver, adenocarcinoma	liver	Liver	27
	liver, hepatocellular carcinoma	liver	Liver	8
	liver, tumor tissue	liver	Liver	1
	liver	liver	Liver	206
	liver cancer	liver	Liver	4
	liver cancer tissue	liver	Liver	6
	liver non-tumor-tissue	liver	Liver	4
	lung, carcinoma, large cell undifferentiated.	lung	Lung	56
	lung, large cell carcinoma	lung	Lung	231
	lung, mucoepidermoid carcinoma	lung	Lung	61
	lung, small cell carcinoma	lung	Lung	964
	lung, spleen, fetal, pooled	lung	-	93
	lung, tumor tissue	lung	Lung	1
	breast	lung	Endocrine_exocrine	1
	breast cancer	lung	Endocrine_exocrine	24
	human lung	lung	Lung	361
	lung	lung	Lung	323
	lymph, burkitt lymphoma	lymph	Blood/spleen/LND	268
	lymph, lymphoma	lymph	Blood/spleen/LND	123
	lymph node	lymph node	Blood/spleen/LND	523
	mammary gland	mammary gland	Endocrine_exocrine	424
	muscle, rhabdomyosarcoma	muscle	Muscle/heart	729
	melanoma (mewo cell line)	muscle	Dermal_connective	233
	myeloblast	muscle	Blood/spleen/LND	182
	myoblast	muscle	Blood/spleen/LND	14
	neuroblastoma	neuron	Neural	198
	neuroepithelioma	neuron	Neural	44
	neuroglioma	neuron	Neural	69
	normal neural progenitor cell (nhnp5958)	neuron	Neural	9
	signet-ring cell carcinoma	oethers	Dermal_connective	408
		others	-	19
	cdna-collection	others	-	1111
	chondrocytes (hc)	others	Dermal_connective	111
	pheochromocytoma	others	Dermal_connective	29
	teratocarcinoma	others	-	2823
	ovary, adenocarcinoma	ovary	Placenta/testis/ovary	319
	ovary, tumor tissue	ovary	Placenta/testis/ovary	174
	ovarian cancer	ovary	Placenta/testis/ovary	43
	ovary	ovary	Placenta/testis/ovary	5
	pancreas, adenocarcinoma	pancreas	Endocrine_exocrine	149
	pancreas, ductal carcinoma	pancreas	Endocrine_exocrine	3
	pancreas, epithelioid carcinoma	pancreas	Endocrine_exocrine	188
	pancreas, spleen, adult pooled	pancreas	Blood/spleen/LND	108
	pancreas	pancreas	Endocrine_exocrine	30
	pericardium	pancreas	Muscle/heart	8
	dermal papilla cell (hdpc)	papilla	Dermal_connective	49
	nonfunctional pituitary tumor	pituitary	Endocrine_exocrine	2
	normal pituitary	pituitary	Endocrine_exocrine	16
	pituitary	pituitary	Endocrine_exocrine	49
	pituitary gland	pituitary gland	Endocrine_exocrine	2
	pituitary tumor	pituitary gland	Endocrine_exocrine	1
	placenta, choriocarcinoma	placenta	Placenta/testis/ovary	977
	placenta	placenta	Placenta/testis/ovary	1373
	prostate, adenocarcinoma.	prostate	Placenta/testis/ovary	71
	prostate, carcinoma	prostate	Placenta/testis/ovary	9
	prostate	prostate	Placenta/testis/ovary	468
	rectum	rectum	Dermal_connective	5
	retinoblastoma	retina	Dermal_connective	132
	salivary gland	salivary gland	Endocrine_exocrine	8
	skeletal muscle	skeletal muscle	Muscle/heart	259
	skin, melanoma, amelanotic	skin	Dermal_connective	14
	skin, melanoma, melanotic	skin	Dermal_connective	1
	skin, melanotic melanoma, high mdr.	skin	Dermal_connective	196
	skin, melanotic melanoma.	skin	Dermal_connective	762
	skin, normal	skin	Dermal_connective	15
	skin, squamous cell carcinoma	skin	Dermal_connective	17
	normal dermal fibroblasts (neonatal skin) (nhdf2564)	skin	Dermal_connective	60
	human small intestine	small intestine	Stomach/colon	235
	small intestine	small intestine	Stomach/colon	290
	spinal cord	spinal cord	Neural	1
	spleen	spleen	Blood/spleen/LND	834
	stomach, tumor tissue	stomach	Stomach/colon	4
	stomach	stomach	Stomach/colon	270
	stomach mucosa	stomach mucosa	Stomach/colon	121
	substantia nigra	substantia nigra	Neural	104
	subthalamic nucleus	subthalamic nucleus	Neural	12
	testis, embryonal carcinoma	testis	Placenta/testis/ovary	126
	testis	testis	Placenta/testis/ovary	3582
	thalamus	thalamus	Neural	11
	thymus	thymus	Blood/spleen/LND	534
	thyroid	thyroid	Endocrine_exocrine	81
	thyroid gland	thyroid gland	Endocrine_exocrine	138
	tongue, tumor tissue	tongue	Muscle/heart	406
	tongue	tongue	Muscle/heart	121
	primary b-cell from tonsils	tonsil	Blood/spleen/LND	163
	trachea	trachea	Lung	302
	cd34+ stem cell	umbilical cord blood	Blood/spleen/LND	70
	uterus, endometrium adenocarcinoma	uterus	Dermal_connective	254
	uterus, leiomyosarcoma	uterus	Dermal_connective	411
	uterus, tumor tissue	uterus	Dermal_connective	1
	uterus	uterus	Dermal_connective	757
	primary endothelial cell of human umbilical vein	vein	Blood/spleen/LND	34
	umbilical vein endothelial cell (huvec)	vein	Blood/spleen/LND	13
	whole embryo, mainly body	whole embryo	-	324
	whole embryo, mainly head	whole embryo	-	873
	Total			41118
	*We classified 182 libraries into ten classes listed below and the others ('-') according to their cell and tissue types.
	Neural
	Blood/spleen/LND
	Dermal_connective
	Placenta/testis/ovary
	Muscle/heart
	Stomach/colon
	Liver
	Lung
	Kidney/bladder
	Endocrine_exocrine
