# Supplementary material for: Integrative Annotation of 21,037 Human Genes Validated by Full-Length cDNA Clones
Source: PLoS Biol. 2004 Apr 20;2(6):e162. doi: 10.1371/journal.pbio.0020162 (PMC393292; doi:10.1371/journal.pbio.0020162)
Supplement: Dataset S2 — The allotted EC numbers are based on the corresponding DNA databank records, UniProt/Swiss-Prot and TrEMBL records that show sequence similarity to the proteins, and InterPro records that the proteins hit. (247 KB XLS). [file pbio.0020162.sd002.xls]

## Sheet: Dataset2
Dataset 2.
	List of H-Invitational proteins with potential EC numbers (1,892 H-Inv proteins).
	The allotted EC numbers are based on the corresponding DNA databank records, UniProt/SwissProt and TrEMBL records that show sequence similarity to the proteins, and InterPro records that the proteins hit.
	Column1: HIT : H-Invitational transcripts ID
	Column2: HIX : H-Invitational cluster ID
	Column3: accession number
	Column4: EC number for H-Invitational proteins
	HIT000029823	HIX0000534	BC000670	EC 1.1.1.2
	HIT000030521	HIX0008051	BC001619	EC 1.2.1.3
	HIT000014978	HIX0023219	AK074198	EC 1.5.1.5,EC 3.5.4.9,EC 6.3.4.3
	HIT000040753	HIX0004864	BC029424	EC 1.11.1.9
	HIT000037529	HIX0009358	BC016320	EC 3.4.23.5
	HIT000020316	HIX0022602	AK095461	EC 3.5.1.-
	HIT000021922	HIX0008306	AK097067	EC 3.-.-.-
	HIT000032510	HIX0006633	BC005902	EC 1.3.1.24
	HIT000036364	HIX0010896	BC013782	EC 3.4.11.18
	HIT000038751	HIX0018645	BC020209	EC 2.3.1.51
	HIT000028257	HIX0016023	AL833345	EC 3.1.3.48
	HIT000030522	HIX0016627	BC001620	EC 2.1.1.4
	HIT000032115	HIX0006651	BC004964	EC 1.2.4.2,EC 2.2.1.-
	HIT000028261	HIX0008071	AL833349	EC 1.14.13.30
	HIT000035618	HIX0001979	BC012049	EC 1.14.14.1
	HIT000013176	HIX0000503	AK056562	EC 2.7.1.-
	HIT000030526	HIX0003610	BC001625	EC 5.3.4.1
	HIT000030528	HIX0003103	BC001627	EC 4.1.-.-
	HIT000021265	HIX0011799	AK096410	EC 1.-.-.-
	HIT000040757	HIX0012773	BC029437	EC 3.1.21.1
	HIT000010698	HIX0003369	AK027426	EC 3.4.-.-
	HIT000041514	HIX0011806	BC032371	EC 1.2.1.27
	HIT000021932	HIX0000913	AK097077	EC 3.5.4.6
	HIT000002048	HIX0001435	AF157320	EC 3.4.19.12
	HIT000014124	HIX0011091	AK057510	EC 1.13.11.27
	HIT000041124	HIX0005052	BC030775	EC 3.4.11.-
	HIT000038757	HIX0023226	BC020216	EC 1.1.1.-
	HIT000032521	HIX0000210	BC005919	EC 3.1.1.4
	HIT000039313	HIX0003219	BC021958	EC 3.-.-.-
	HIT000042202	HIX0000219	D29643	EC 2.4.1.119
	HIT000025133	HIX0017411	AL133666	EC 2.7.1.112
	HIT000030533	HIX0015419	BC001632	EC 1.6.5.3
	HIT000022882	HIX0012722	AK098028	EC 3.1.21.-
	HIT000040109	HIX0007954	BC026106	EC 2.4.2.28
	HIT000021283	HIX0006864	AK096428	EC 2.7.1.99
	HIT000010709	HIX0023358	AK027437	EC 2.7.7.8
	HIT000000711	HIX0000180	AB023211	EC 3.5.3.15
	HIT000037544	HIX0022603	BC016344	EC 3.1.3.2
	HIT000029033	HIX0014068	AL834303	EC 2.7.1.-
	HIT000038762	HIX0015791	BC020222	EC 2.4.1.119
	HIT000032525	HIX0010467	BC005923	EC 2.5.1.18
	HIT000027615	HIX0010118	AL832703	EC 2.3.1.12
	HIT000038763	HIX0005835	BC020224	EC 2.7.1.37
	HIT000033662	HIX0005770	BC008185	EC 1.1.1.62
	HIT000041523	HIX0002784	BC032389	EC 2.7.1.68
	HIT000036078	HIX0013763	BC013008	EC 3.4.25.1
	HIT000024210	HIX0013952	AL080089	EC 3.6.3.14
	HIT000008169	HIX0010871	AK024895	EC 3.6.3.8
	HIT000018752	HIX0012959	AK093889	EC 2.7.9.3
	HIT000039318	HIX0012471	BC021967	EC 1.1.1.41
	HIT000038768	HIX0023478	BC020229	EC 3.1.6.-
	HIT000035631	HIX0008109	BC012064	EC 3.4.21.-
	HIT000032131	HIX0015008	BC004982	EC 5.3.1.9
	HIT000014787	HIX0009488	AK058181	EC 1.1.1.27
	HIT000008173	HIX0020444	AK024899	EC 3.1.4.1
	HIT000030539	HIX0022365	BC001641	EC 2.7.1.-
	HIT000034960	HIX0010301	BC010466	EC 2.4.1.135
	HIT000030543	HIX0008158	BC001645	EC 2.7.1.112
	HIT000013200	HIX0005783	AK056586	EC 2.7.1.127
	HIT000007376	HIX0012981	AK024102	EC 2.3.1.-
	HIT000037548	HIX0000879	BC016350	EC 3.6.3.14
	HIT000037549	HIX0008437	BC016351	EC 3.1.30.-
	HIT000000720	HIX0008459	AB023220	EC 3.1.2.15
	HIT000020347	HIX0004843	AK095492	EC 4.1.3.5
	HIT000005777	HIX0004723	AK022503	EC 1.6.5.3
	HIT000034179	HIX0003129	BC009139	EC 6.3.2.19
	HIT000000725	HIX0011365	AB023225	EC 3.1.13.-
	HIT000035248	HIX0001281	BC011410	EC 1.2.1.3
	HIT000038769	HIX0011740	BC020232	EC 2.5.1.-
	HIT000017022	HIX0021553	AK092155	EC 1.1.1.1
	HIT000006438	HIX0000333	AK023164	EC 2.5.1.31
	HIT000033667	HIX0006718	BC008195	EC 4.3.2.1
	HIT000027627	HIX0017108	AL832715	EC 3.1.3.48
	HIT000006441	HIX0004288	AK023167	EC 1.5.1.15,EC 3.5.4.9
	HIT000032538	HIX0008570	BC005939	EC 5.3.99.2
	HIT000038774	HIX0005554	BC020239	EC 6.1.1.20,EC 1.-.-.-
	HIT000006443	HIX0013416	AK023169	EC 5.1.1.-,EC 4.2.1.16
	HIT000014799	HIX0018749	AK058193	EC 3.6.1.1
	HIT000019696	HIX0023384	AK094841	EC 3.6.1.34
	HIT000040323	HIX0005064	BC027866	EC 2.4.99.-
	HIT000031775	HIX0004233	BC004200	EC 2.4.2.14
	HIT000019704	HIX0000346	AK094849	EC 3.1.3.48
	HIT000031777	HIX0020525	BC004202	EC 2.7.1.-
	HIT000033290	HIX0003300	BC007546	EC 2.1.2.10
	HIT000002168	HIX0019166	AF165514	EC 1.1.1.62
	HIT000031781	HIX0016341	BC004207	EC 2.7.1.-
	HIT000030554	HIX0006375	BC001660	EC 3.1.27.-
	HIT000028301	HIX0000505	AL833389	EC 2.7.1.112
	HIT000000608	HIX0003268	AB020698	EC 3.1.2.15
	HIT000037938	HIX0002155	BC017310	EC 1.1.1.153
	HIT000010735	HIX0023381	AK027463	EC 1.9.3.1
	HIT000017984	HIX0020591	AK093117	EC 3.2.1.35
	HIT000033293	HIX0015468	BC007554	EC 6.3.2.19
	HIT000006457	HIX0013208	AK023183	EC 2.1.1.-
	HIT000032550	HIX0014582	BC005954	EC 1.6.5.3
	HIT000031036	HIX0001871	BC002614	EC 5.2.1.8
	HIT000027650	HIX0019371	AL832738	EC 2.3.2.2
	HIT000014167	HIX0003960	AK057553	EC 1.3.5.1
	HIT000031038	HIX0015311	BC002617	EC 2.4.1.11
	HIT000035654	HIX0004111	BC012095	EC 3.2.2.5
	HIT000031039	HIX0002856	BC002618	EC 2.7.1.37
	HIT000012568	HIX0007200	AK055954	EC 2.5.1.-
	HIT000035657	HIX0003474	BC012098	EC 2.4.1.18,EC 3.2.1.-
	HIT000035658	HIX0003104	BC012099	EC 3.5.1.12
	HIT000003083	HIX0011014	AK000608	EC 2.7.7.-
	HIT000041680	HIX0013366	BC032704	EC 2.7.1.-
	HIT000040333	HIX0007467	BC027882	EC 1.13.11.42
	HIT000005807	HIX0002380	AK022533	EC 2.7.7.6
	HIT000036854	HIX0013163	BC014781	EC 2.3.1.43
	HIT000006465	HIX0002880	AK023191	EC 6.2.1.3
	HIT000032559	HIX0001280	BC005964	EC 2.5.1.18
	HIT000013520	HIX0002354	AK056906	EC 2.8.2.-
	HIT000031045	HIX0012697	BC002627	EC 3.1.2.6
	HIT000012576	HIX0010517	AK055962	EC 2.4.1.-
	HIT000022267	HIX0000225	AK097413	EC 3.1.3.1
	HIT000030575	HIX0002218	BC001686	EC 2.5.1.6
	HIT000030576	HIX0014473	BC001687	EC 6.1.1.22
	HIT000020666	HIX0016262	AK095811	EC 2.7.1.67
	HIT000022927	HIX0014674	AK098073	EC 2.4.1.65
	HIT000040338	HIX0007626	BC027890	EC 4.2.1.1
	HIT000040781	HIX0014680	BC029496	EC 3.1.3.48
	HIT000017998	HIX0011795	AK093131	EC 3.1.2.2
	HIT000040783	HIX0005487	BC029498	EC 2.5.1.37
	HIT000040341	HIX0009117	BC027897	EC 3.4.17.3
	HIT000037953	HIX0020062	BC017338	EC 3.2.1.51
	HIT000037287	HIX0004862	BC015739	EC 3.4.21.78
	HIT000000246	HIX0010773	AB011101	EC 3.1.2.15
	HIT000035254	HIX0021867	BC011451	EC 6.1.1.7
	HIT000029087	HIX0009336	AL834357	EC 2.7.8.-
	HIT000015459	HIX0017726	AK090592	EC 4.2.1.11
	HIT000033311	HIX0009194	BC007579	EC 3.4.11.9
	HIT000000253	HIX0005547	AB011108	EC 2.7.1.37
	HIT000032569	HIX0005175	BC005979	EC 6.3.2.19
	HIT000030579	HIX0015959	BC001690	EC 3.6.3.14
	HIT000042095	HIX0005623	BC034321	EC 1.2.1.24
	HIT000030585	HIX0003401	BC001698	EC 3.3.2.3
	HIT000040121	HIX0007042	BC026163	EC 3.2.1.35
	HIT000020682	HIX0010946	AK095827	EC 1.5.1.6,EC 2.1.2.9
	HIT000041695	HIX0004559	BC032726	EC 2.7.1.-
	HIT000037289	HIX0016608	BC015741	EC 2.7.1.37
	HIT000037291	HIX0022086	BC015743	EC 3.2.1.25
	HIT000040124	HIX0007466	BC026169	EC 3.4.24.-
	HIT000036464	HIX0014894	BC014006	EC 3.1.1.31
	HIT000033313	HIX0022349	BC007581	EC 1.5.1.12
	HIT000013534	HIX0008410	AK056920	EC 6.3.2.17
	HIT000031060	HIX0001035	BC002642	EC 3.4.22.27
	HIT000027678	HIX0020375	AL832766	EC 4.1.1.29
	HIT000027680	HIX0019698	AL832768	EC 1.13.11.31
	HIT000032574	HIX0009237	BC005989	EC 3.1.1.3
	HIT000014200	HIX0007547	AK057586	EC 3.1.4.17
	HIT000041697	HIX0015308	BC032730	EC 1.3.1.20
	HIT000008378	HIX0023011	AK025104	EC 3.1.2.15
	HIT000026252	HIX0019613	AL162082	EC 3.1.2.15
	HIT000019749	HIX0007062	AK094894	EC 5.3.1.1
	HIT000036470	HIX0014796	BC014016	EC 2.5.1.46
	HIT000034190	HIX0014107	BC009194	EC 2.7.7.7
	HIT000037300	HIX0002174	BC015757	EC 2.7.1.113
	HIT000035806	HIX0013044	BC012418	EC 3.1.1.1
	HIT000016425	HIX0009020	AK091558	EC 3.1.1.13
	HIT000031067	HIX0014802	BC002651	EC 3.6.3.16
	HIT000003120	HIX0007158	AK000645	EC 3.2.1.20,EC 3.2.1.3
	HIT000022298	HIX0015235	AK097444	EC 3.1.3.16
	HIT000017369	HIX0007468	AK092502	EC 1.13.11.42
	HIT000041701	HIX0013834	BC032743	EC 2.3.1.-
	HIT000018961	HIX0009168	AK094106	EC 1.14.99.9
	HIT000000942	HIX0004906	AB033052	EC 3.4.24.16
	HIT000037971	HIX0021757	BC017365	EC 3.1.2.2
	HIT000037305	HIX0007854	BC015762	EC 2.3.1.20
	HIT000017376	HIX0001030	AK092509	EC 3.4.24.-
	HIT000016430	HIX0019189	AK091563	EC 2.7.7.49
	HIT000031827	HIX0002992	BC004260	EC 3.4.22.17
	HIT000005848	HIX0016028	AK022574	EC 3.1.2.15
	HIT000000018	HIX0016818	AB002310	EC 6.3.2.-
	HIT000027695	HIX0017942	AL832783	EC 3.4.24.36
	HIT000000283	HIX0012051	AB011138	EC 3.6.3.1
	HIT000040886	HIX0012990	BC029818	EC 1.9.3.1
	HIT000042102	HIX0020003	BC034350	EC 4.2.1.1
	HIT000037647	HIX0001597	BC016711	EC 3.1.1.1
	HIT000041202	HIX0020040	BC031012	EC 2.5.1.18
	HIT000017381	HIX0007216	AK092514	EC 1.4.3.6
	HIT000037979	HIX0004949	BC017378	EC 3.2.1.52
	HIT000037316	HIX0014253	BC015775	EC 2.7.1.-
	HIT000032295	HIX0020676	BC005216	EC 3.4.21.70
	HIT000031645	HIX0013682	BC003616	EC 3.4.22.40
	HIT000013564	HIX0008586	AK056950	EC 5.3.3.2
	HIT000024155	HIX0000550	AL050372	EC 3.1.-.-
	HIT000040888	HIX0004328	BC029820	EC 2.7.1.30
	HIT000035067	HIX0003655	BC010839	EC 2.4.1.119
	HIT000013569	HIX0006087	AK056955	EC 2.1.1.114
	HIT000031090	HIX0018858	BC002678	EC 5.2.1.8
	HIT000040891	HIX0010749	BC029828	EC 2.4.1.92
	HIT000021660	HIX0019627	AK096805	EC 3.4.24.-
	HIT000018975	HIX0014154	AK094120	EC 1.18.1.2
	HIT000020716	HIX0014073	AK095861	EC 2.1.1.-
	HIT000021664	HIX0014855	AK096809	EC 1.14.14.1
	HIT000034411	HIX0022535	BC009505	EC 4.2.1.70
	HIT000017389	HIX0015061	AK092522	EC 3.1.2.2
	HIT000033525	HIX0009715	BC007906	EC 2.4.1.135
	HIT000015789	HIX0008405	AK090922	EC 3.1.1.29
	HIT000015790	HIX0009495	AK090923	EC 3.1.3.48
	HIT000008413	HIX0001713	AK025139	EC 2.5.1.1,EC 2.5.1.10,EC 2.5.1.29
	HIT000000968	HIX0018350	AB033078	EC 4.1.2.27
	HIT000000298	HIX0015634	AB011153	EC 3.1.4.11
	HIT000031094	HIX0013868	BC002682	EC 3.1.3.48
	HIT000024166	HIX0004631	AL050385	EC 2.7.1.-
	HIT000023243	HIX0022159	AK098413	EC 3.-.-.-
	HIT000011842	HIX0009965	AK055228	EC 2.7.1.-
	HIT000031100	HIX0016928	BC002689	EC 3.2.1.22
	HIT000018985	HIX0005500	AK094130	EC 2.4.1.101
	HIT000022330	HIX0019226	AK097476	EC 5.3.4.1
	HIT000041712	HIX0004288	BC032771	EC 1.5.1.15,EC 3.5.4.9
	HIT000042109	HIX0002434	BC034377	EC 3.4.21.69
	HIT000037660	HIX0016434	BC016737	EC 2.8.1.2
	HIT000000100	HIX0015825	AB006621	EC 3.1.3.48
	HIT000032304	HIX0007663	BC005230	EC 1.10.2.2
	HIT000000974	HIX0008096	AB033084	EC 3.5.4.3
	HIT000006818	HIX0002077	AK023544	EC 2.7.7.19
	HIT000028663	HIX0009012	AL833751	EC 3.1.1.3
	HIT000032307	HIX0016866	BC005234	EC 5.2.1.8
	HIT000038852	HIX0005957	BC020619	EC 2.5.1.18
	HIT000018065	HIX0002519	AK093198	EC 1.1.99.5
	HIT000031660	HIX0010065	BC003635	EC 3.4.24.23
	HIT000000306	HIX0014644	AB011161	EC 2.7.1.68
	HIT000037332	HIX0009219	BC015799	EC 3.4.22.-
	HIT000004097	HIX0001494	AK001623	EC 2.7.1.82
	HIT000040896	HIX0008355	BC029840	EC 1.14.99.1
	HIT000040442	HIX0017999	BC028102	EC 1.14.15.3
	HIT000035078	HIX0014256	BC010859	EC 5.3.4.1
	HIT000000054	HIX0006323	AB002346	EC 3.1.3.56
	HIT000021675	HIX0014854	AK096820	EC 1.14.13.30
	HIT000031106	HIX0001938	BC002697	EC 3.1.3.16
	HIT000021678	HIX0004096	AK096823	EC 2.8.2.23
	HIT000011105	HIX0004319	AK027833	EC 3.4.21.75
	HIT000020739	HIX0015258	AK095884	EC 2.7.1.-
	HIT000000980	HIX0015637	AB033090	EC 2.7.1.-
	HIT000019004	HIX0002974	AK094149	EC 2.5.1.26
	HIT000006827	HIX0011102	AK023553	EC 1.-.-.-
	HIT000041721	HIX0022729	BC032786	EC 1.4.3.1
	HIT000036957	HIX0001645	BC015009	EC 2.7.1.127
	HIT000033538	HIX0015755	BC007927	EC 6.3.2.3
	HIT000000986	HIX0005926	AB033096	EC 6.1.1.7
	HIT000014527	HIX0008163	AK057920	EC 6.1.1.5
	HIT000032966	HIX0019294	BC006983	EC 2.7.4.6
	HIT000036497	HIX0001112	BC014067	EC 2.7.1.-
	HIT000035465	HIX0005239	BC011807	EC 6.1.1.21
	HIT000042259	HIX0008545	D50913	EC 3.4.24.64
	HIT000005230	HIX0006365	AK021956	EC 3.1.4.17
	HIT000035828	HIX0020812	BC012467	EC 2.7.4.3
	HIT000035082	HIX0012444	BC010863	EC 3.1.3.48
	HIT000013594	HIX0009979	AK056980	EC 6.1.1.22
	HIT000029503	HIX0004429	BC000306	EC 1.1.1.35
	HIT000000321	HIX0003913	AB011176	EC 3.4.24.71
	HIT000029506	HIX0019177	BC000309	EC 2.5.1.16
	HIT000004111	HIX0005967	AK001637	EC 4.6.1.1
	HIT000000067	HIX0019361	AB002359	EC 6.3.5.3
	HIT000011113	HIX0009559	AK027841	EC 3.4.21.84
	HIT000041926	HIX0005920	BC033733	EC 3.4.22.17
	HIT000042121	HIX0007715	BC034395	EC 3.5.2.2
	HIT000040247	HIX0010011	BC027179	EC 1.14.18.1
	HIT000006178	HIX0020070	AK022904	EC 6.5.1.4
	HIT000038336	HIX0021631	BC018359	EC 2.5.1.6
	HIT000032970	HIX0008380	BC006990	EC 3.1.3.16
	HIT000036501	HIX0019358	BC014073	EC 3.1.3.16
	HIT000032971	HIX0009029	BC006991	EC 3.1.26.5
	HIT000001600	HIX0005707	AB067472	EC 6.1.1.9
	HIT000015822	HIX0009048	AK090955	EC 3.1.3.2
	HIT000039703	HIX0015941	BC023978	EC 4.1.1.32
	HIT000013606	HIX0022188	AK056992	EC 1.1.1.244
	HIT000000072	HIX0004274	AB002364	EC 3.4.24.-
	HIT000004121	HIX0002935	AK001647	EC 3.1.2.15
	HIT000000075	HIX0011234	AB002367	EC 2.7.1.-
	HIT000000077	HIX0016359	AB002369	EC 3.1.3.48
	HIT000040454	HIX0005449	BC028129	EC 2.7.1.1
	HIT000011124	HIX0010230	AK027852	EC 3.1.3.48
	HIT000041406	HIX0015373	BC032005	EC 3.4.21.-
	HIT000040904	HIX0003195	BC029869	EC 3.6.1.5
	HIT000037675	HIX0014583	BC016760	EC 2.1.1.2
	HIT000011129	HIX0001880	AK027857	EC 4.6.1.1
	HIT000039706	HIX0012325	BC023981	EC 4.2.1.1
	HIT000039708	HIX0015156	BC023983	EC 1.2.4.4
	HIT000036969	HIX0015003	BC015027	EC 3.4.13.9
	HIT000017432	HIX0003484	AK092565	EC 2.7.1.112
	HIT000026955	HIX0011001	AL832043	EC 3.-.-.-
	HIT000035836	HIX0010785	BC012482	EC 3.1.6.14
	HIT000032333	HIX0011698	BC005265	EC 3.4.25.1
	HIT000032334	HIX0010739	BC005266	EC 2.7.7.-
	HIT000029514	HIX0016450	BC000320	EC 3.-.-.-
	HIT000029519	HIX0019316	BC000325	EC 2.7.8.15
	HIT000021709	HIX0004955	AK096854	EC 2.7.1.37
	HIT000038099	HIX0006075	BC017715	EC 2.7.1.-
	HIT000041413	HIX0001325	BC032016	EC 1.14.13.8
	HIT000038101	HIX0011977	BC017717	EC 3.8.1.4
	HIT000036974	HIX0013451	BC015033	EC 3.1.4.4
	HIT000017437	HIX0019943	AK092570	EC 2.5.1.18,EC 6.1.1.13
	HIT000039845	HIX0007591	BC024939	EC 2.5.1.18
	HIT000032337	HIX0004857	BC005270	EC 1.6.5.3
	HIT000012824	HIX0014748	AK056210	EC 3.-.-.-
	HIT000038874	HIX0006220	BC020653	EC 3.5.3.1
	HIT000036514	HIX0016520	BC014092	EC 4.2.1.3
	HIT000032338	HIX0003882	BC005271	EC 1.6.5.3
	HIT000015841	HIX0000439	AK090974	EC 2.7.1.112
	HIT000035842	HIX0016639	BC012494	EC 3.-.-.-
	HIT000032342	HIX0007078	BC005279	EC 3.4.17.1
	HIT000029526	HIX0004176	BC000332	EC 3.4.19.12
	HIT000011230	HIX0005745	AK054616	EC 1.14.99.10
	HIT000011231	HIX0010901	AK054617	EC 3.5.2.7
	HIT000029531	HIX0017161	BC000337	EC 1.1.1.49
	HIT000040461	HIX0016672	BC028142	EC 4.2.1.1
	HIT000038639	HIX0010283	BC019323	EC 4.3.1.8
	HIT000004142	HIX0002994	AK001668	EC 3.4.11.6
	HIT000034068	HIX0009333	BC008906	EC 4.2.1.17
	HIT000011146	HIX0000469	AK027874	EC 3.4.24.-
	HIT000038339	HIX0016887	BC018386	EC 1.9.3.1
	HIT000006205	HIX0012328	AK022931	EC 3.1.2.15
	HIT000041238	HIX0009274	BC031082	EC 3.4.21.-
	HIT000036980	HIX0008001	BC015045	EC 2.7.7.10
	HIT000033559	HIX0004113	BC007964	EC 3.2.2.5
	HIT000017451	HIX0009468	AK092584	EC 1.14.14.1
	HIT000034802	HIX0019993	BC010103	EC 2.2.1.2
	HIT000032686	HIX0002290	BC006229	EC 1.9.3.1
	HIT000038882	HIX0021211	BC020665	EC 2.1.1.10
	HIT000034804	HIX0010723	BC010106	EC 4.1.3.7
	HIT000035489	HIX0005452	BC011847	EC 2.7.1.112
	HIT000035490	HIX0022196	BC011849	EC 6.1.1.10,EC 2.5.1.18
	HIT000000098	HIX0007388	AB002390	EC 3.6.1.6
	HIT000029539	HIX0017827	BC000346	EC 3.1.3.48
	HIT000022669	HIX0016650	AK097815	EC 4.4.1.17
	HIT000029541	HIX0001115	BC000349	EC 3.2.1.45
	HIT000038645	HIX0014573	BC019334	EC 2.7.1.-
	HIT000032690	HIX0001908	BC006233	EC 2.7.1.3
	HIT000019050	HIX0010672	AK094195	EC 2.7.1.37
	HIT000039444	HIX0010800	BC022276	EC 3.4.17.12
	HIT000032350	HIX0005569	BC005291	EC 2.5.1.18
	HIT000038890	HIX0002483	BC020677	EC 2.1.1.8
	HIT000032354	HIX0001738	BC005297	EC 1.14.13.9
	HIT000001506	HIX0006620	AB058694	EC 2.7.1.-
	HIT000029543	HIX0014261	BC000351	EC 2.7.7.14
	HIT000029544	HIX0011554	BC000352	EC 3.1.1.32
	HIT000011253	HIX0014342	AK054639	EC 3.1.-.-
	HIT000021735	HIX0007627	AK096880	EC 4.2.1.1
	HIT000011913	HIX0012195	AK055299	EC 5.2.1.8
	HIT000040473	HIX0000076	BC028168	EC 2.1.1.100
	HIT000034448	HIX0013279	BC009581	EC 1.1.1.62
	HIT000006225	HIX0000692	AK022951	EC 4.6.1.1
	HIT000034453	HIX0003290	BC009586	EC 1.10.2.2
	HIT000035964	HIX0005731	BC012808	EC 6.1.1.9,EC 2.5.1.18
	HIT000016815	HIX0008283	AK091948	EC 1.1.1.-
	HIT000025275	HIX0006105	AL136679	EC 6.3.5.-
	HIT000001888	HIX0010890	AF112208	EC 1.6.5.3
	HIT000032703	HIX0001662	BC006249	EC 2.7.4.8
	HIT000029555	HIX0003622	BC000364	EC 2.4.2.10,EC 4.1.1.23
	HIT000022685	HIX0005576	AK097831	EC 2.7.1.-
	HIT000004166	HIX0014523	AK001692	EC 3.5.1.18
	HIT000040475	HIX0016560	BC028171	EC 2.8.2.
	HIT000029558	HIX0000112	BC000368	EC 1.1.1.44
	HIT000018421	HIX0016388	AK093554	EC 2.7.1.-
	HIT000038116	HIX0000556	BC017758	EC 1.14.14.1
	HIT000006234	HIX0005414	AK022960	EC 2.7.1.37
	HIT000006235	HIX0005392	AK022961	EC 2.7.1.33
	HIT000036686	HIX0004137	BC014418	EC 1.15.1.1
	HIT000034459	HIX0018948	BC009596	EC 2.1.1.67
	HIT000033576	HIX0013617	BC007992	EC 2.7.1.-
	HIT000027947	HIX0002014	AL833035	EC 3.1.3.16
	HIT000035506	HIX0006586	BC011872	EC 5.2.1.8
	HIT000030313	HIX0001822	BC001312	EC 5.3.4.1
	HIT000001899	HIX0011302	AF112219	EC 3.1.1.1
	HIT000012865	HIX0015835	AK056251	EC 2.5.1.18
	HIT000012867	HIX0012728	AK056253	EC 2.7.1.37
	HIT000012869	HIX0010492	AK056255	EC 2.6.1.42
	HIT000029562	HIX0016816	BC000372	EC 1.1.1.35
	HIT000001027	HIX0003423	AB037733	EC 3.4.24.-
	HIT000040685	HIX0002306	BC029126	EC 3.2.1.17
	HIT000040686	HIX0013426	BC029128	EC 3.5.1.15
	HIT000041756	HIX0014414	BC033004	EC 2.7.1.137
	HIT000041757	HIX0021523	BC033005	EC 2.7.1.-
	HIT000019359	HIX0015254	AK094504	EC 3.1.3.16
	HIT000019360	HIX0008439	AK094505	EC 2.6.1.64
	HIT000041758	HIX0004397	BC033009	EC 1.1.1.1
	HIT000041292	HIX0001610	BC031405	EC 3.1.3.48
	HIT000040032	HIX0016314	BC025927	EC 2.3.2.2
	HIT000007188	HIX0007842	AK023914	EC 1.5.1.2
	HIT000008792	HIX0014221	AK025518	EC 3.2.1.-
	HIT000007189	HIX0009686	AK023915	EC 2.7.1.29
	HIT000025286	HIX0021620	AL136690	EC 3.1.2.15
	HIT000035982	HIX0019874	BC012828	EC 2.7.4.6
	HIT000034836	HIX0016433	BC010148	EC 2.8.1.1
	HIT000042350	HIX0006350	D86968	EC 2.7.1.-
	HIT000040690	HIX0008596	BC029138	EC 2.7.1.11
	HIT000020969	HIX0006861	AK096114	EC 3.1.1.2
	HIT000041295	HIX0012402	BC031411	EC 3.4.22.-
	HIT000020972	HIX0004675	AK096117	EC 6.2.1.3
	HIT000010400	HIX0008469	AK027126	EC 6.3.4.5
	HIT000017778	HIX0002004	AK092911	EC 1.9.3.1
	HIT000036696	HIX0012190	BC014433	EC 5.3.4.1
	HIT000036995	HIX0012419	BC015090	EC 1.4.3.13
	HIT000036697	HIX0016863	BC014434	EC 2.4.1.-
	HIT000035984	HIX0003236	BC012831	EC 3.1.13.-
	HIT000027967	HIX0023156	AL833055	EC 3.1.3.56
	HIT000035519	HIX0004598	BC011890	EC 1.5.5.1
	HIT000032720	HIX0007069	BC006277	EC 6.3.2.19
	HIT000012884	HIX0014433	AK056270	EC 2.4.99.-
	HIT000040692	HIX0004999	BC029140	EC 2.7.3.2
	HIT000042244	HIX0003146	D42047	EC 1.1.1.8
	HIT000023635	HIX0004010	AK098805	EC 3.2.1.76
	HIT000001046	HIX0023321	AB037752	EC 3.4.22.-
	HIT000011287	HIX0014445	AK054673	EC 2.3.1.16
	HIT000029583	HIX0017786	BC000394	EC 6.1.1.18
	HIT000029585	HIX0010883	BC000396	EC 6.3.2.19
	HIT000011292	HIX0004362	AK054678	EC 3.1.3.16
	HIT000029587	HIX0010160	BC000398	EC 3.1.1.47
	HIT000029588	HIX0013488	BC000399	EC 1.3.99.-
	HIT000037459	HIX0002694	BC016040	EC 2.7.1.-
	HIT000034109	HIX0019115	BC008960	EC 1.5.3.1
	HIT000033079	HIX0009839	BC007221	EC 3.4.14.4
	HIT000007205	HIX0015759	AK023931	EC 3.2.1.113
	HIT000038130	HIX0002878	BC017783	EC 6.1.1.20
	HIT000025942	HIX0023456	AL137654	EC 2.7.1.-
	HIT000033083	HIX0003131	BC007226	EC 3.5.1.52
	HIT000036703	HIX0000301	BC014444	EC 3.1.4.-
	HIT000016848	HIX0010188	AK091981	EC 3.2.1.28
	HIT000027973	HIX0009205	AL833061	EC 2.3.1.15
	HIT000007870	HIX0015142	AK024596	EC 2.7.1.127
	HIT000032727	HIX0001252	BC006286	EC 3.1.3.48
	HIT000042245	HIX0013287	D42053	EC 3.4.21.-
	HIT000042247	HIX0012269	D42055	EC 6.3.2.-
	HIT000023644	HIX0000875	AK098814	EC 3.2.1.14
	HIT000000738	HIX0011469	AB028944	EC 3.6.3.1
	HIT000038429	HIX0012727	BC018734	EC 3.5.1.25
	HIT000011302	HIX0006862	AK054688	EC 3.1.1.2
	HIT000001061	HIX0016042	AB037767	EC 3.4.24.-
	HIT000001062	HIX0003679	AB037768	EC 3.6.3.8
	HIT000001063	HIX0013123	AB037769	EC 3.1.3.43
	HIT000042155	HIX0009940	D14658	EC 3.4.-.-
	HIT000033086	HIX0007476	BC007231	EC 3.4.21.68
	HIT000038433	HIX0012121	BC018739	EC 2.7.1.-
	HIT000036709	HIX0016123	BC014453	EC 3.4.23.-
	HIT000037470	HIX0001036	BC016058	EC 3.4.22.38
	HIT000036713	HIX0016455	BC014457	EC 2.3.1.29,EC 2.6.-.-
	HIT000016862	HIX0022406	AK091995	EC 1.14.14.1,EC 1.14.13.30
	HIT000013849	HIX0014587	AK057235	EC 3.4.21.61
	HIT000030341	HIX0018267	BC001355	EC 3.1.2.22
	HIT000012253	HIX0004186	AK055639	EC 5.3.1.10,EC 3.5.99.6
	HIT000001067	HIX0021401	AB037773	EC 6.1.1.4
	HIT000042159	HIX0001339	D14662	EC 3.1.1.-
	HIT000042162	HIX0021419	D14665	EC 3.4.24.-
	HIT000040042	HIX0011071	BC025963	EC 1.3.99.2
	HIT000034122	HIX0002029	BC008981	EC 3.6.3.14
	HIT000036715	HIX0011576	BC014460	EC 3.4.21.20
	HIT000007227	HIX0018796	AK023953	EC 2.3.1.42
	HIT000027333	HIX0020615	AL832421	EC 2.7.7.23
	HIT000013861	HIX0003133	AK057247	EC 2.7.1.-
	HIT000038439	HIX0015125	BC018751	EC 2.7.1.-
	HIT000009779	HIX0005013	AK026505	EC 1.9.3.1
	HIT000034681	HIX0011175	BC009934	EC 3.4.24.59
	HIT000009782	HIX0009266	AK026508	EC 2.7.1.112
	HIT000038441	HIX0006224	BC018756	EC 1.14.17.1
	HIT000009783	HIX0004919	AK026509	EC 2.7.1.-
	HIT000016082	HIX0022881	AK091215	EC 2.4.99.-
	HIT000036720	HIX0012928	BC014471	EC 2.8.2.1
	HIT000008842	HIX0002233	AK025568	EC 2.7.7.6
	HIT000033101	HIX0016150	BC007257	EC 4.2.1.22
	HIT000026275	HIX0004409	AL353950	EC 3.1.3.16
	HIT000021955	HIX0015753	AK097100	EC 2.3.2.2
	HIT000029861	HIX0000844	BC000716	EC 6.1.1.11
	HIT000029864	HIX0002978	BC000719	EC 3.-.-.-
	HIT000042248	HIX0004393	D42084	EC 3.4.11.18
	HIT000021959	HIX0014194	AK097104	EC 2.7.1.-
	HIT000039786	HIX0020625	BC024240	EC 1.9.3.1
	HIT000037793	HIX0013362	BC017023	EC 3.4.13.19
	HIT000009789	HIX0009487	AK026515	EC 1.1.1.27
	HIT000040049	HIX0015702	BC025980	EC 3.6.1.6
	HIT000039787	HIX0005104	BC024241	EC 1.13.11.20
	HIT000008844	HIX0013112	AK025570	EC 3.1.4.45
	HIT000015020	HIX0013879	AK074240	EC 3.1.4.11
	HIT000005507	HIX0014281	AK022233	EC 2.7.1.-
	HIT000040054	HIX0003240	BC025989	EC 6.1.1.4
	HIT000041299	HIX0011504	BC031469	EC 1.6.5.3
	HIT000013216	HIX0002636	AK056602	EC 2.7.1.-
	HIT000001785	HIX0005236	AF077029	EC 1.6.5.3
	HIT000029867	HIX0005736	BC000722	EC 3.2.1.18
	HIT000013221	HIX0009769	AK056607	EC 2.4.1.1
	HIT000029868	HIX0008446	BC000723	EC 2.3.1.7
	HIT000030364	HIX0004699	BC001380	EC 1.3.5.1
	HIT000029869	HIX0017155	BC000724	EC 3.6.3.14
	HIT000013880	HIX0008494	AK057266	EC 2.7.4.3
	HIT000036016	HIX0005316	BC012888	EC 2.8.2.-
	HIT000002790	HIX0013596	AK000315	EC 1.-.-.-
	HIT000001369	HIX0016256	AB051440	EC 1.5.3.-
	HIT000000774	HIX0000626	AB028980	EC 3.1.2.15
	HIT000041531	HIX0007315	BC032413	EC 2.7.1.112
	HIT000038449	HIX0009948	BC018771	EC 3.1.4.46
	HIT000009798	HIX0016521	AK026524	EC 2.7.7.6
	HIT000037798	HIX0012295	BC017032	EC 2.4.1.-
	HIT000037799	HIX0007779	BC017033	EC 1.14.99.7
	HIT000000777	HIX0017997	AB028983	EC 4.6.1.1
	HIT000041784	HIX0020782	BC033073	EC 5.4.2.2
	HIT000034690	HIX0015603	BC009953	EC 3.1.3.48
	HIT000042167	HIX0001127	D14697	EC 2.5.1.1,EC 2.5.1.10
	HIT000000613	HIX0007699	AB020703	EC 6.3.2.-
	HIT000013885	HIX0006524	AK057271	EC 2.7.1.37
	HIT000036023	HIX0002973	BC012899	EC 3.2.1.18
	HIT000029880	HIX0014793	BC000736	EC 3.2.1.24
	HIT000029883	HIX0003907	BC000739	EC 2.7.7.6
	HIT000037804	HIX0015703	BC017045	EC 2.4.1.1
	HIT000008206	HIX0009206	AK024932	EC 6.2.1.3
	HIT000000790	HIX0010045	AB028996	EC 3.1.3.48
	HIT000035660	HIX0012732	BC012103	EC 2.7.1.37
	HIT000000621	HIX0013777	AB020711	EC 2.7.1.-
	HIT000000625	HIX0020147	AB020715	EC 4.4.1.18
	HIT000035665	HIX0001282	BC012108	EC 4.2.1.1
	HIT000023936	HIX0008793	AL050040	EC 3.1.3.48
	HIT000007269	HIX0003361	AK023995	EC 3.1.3.5
	HIT000000627	HIX0016065	AB020717	EC 3.1.3.56
	HIT000008873	HIX0006181	AK025599	EC 3.2.1.113
	HIT000029886	HIX0003298	BC000742	EC 1.11.1.9
	HIT000002812	HIX0005587	AK000337	EC 1.-.-.-
	HIT000001750	HIX0017513	AF054181	EC 1.6.5.3
	HIT000037808	HIX0007103	BC017050	EC 5.4.2.4
	HIT000001751	HIX0006969	AF054182	EC 3.4.24.64
	HIT000034704	HIX0003374	BC009970	EC 2.2.1.1
	HIT000037810	HIX0004086	BC017053	EC 1.3.3.6
	HIT000009818	HIX0006762	AK026544	EC 2.7.1.37
	HIT000037811	HIX0002179	BC017054	EC 1.5.1.15,EC 3.5.4.9
	HIT000018796	HIX0020280	AK093935	EC 3.4.23.-
	HIT000041164	HIX0002769	BC030833	EC 1.6.5.3
	HIT000004874	HIX0009141	AK021600	EC 2.7.7.7
	HIT000009821	HIX0023365	AK026547	EC 1.9.3.1
	HIT000006481	HIX0014755	AK023207	EC 3.6.1.50
	HIT000009823	HIX0017122	AK026549	EC 1.1.1.-
	HIT000028330	HIX0009234	AL833418	EC 3.1.1.3
	HIT000040788	HIX0007421	BC029504	EC 2.6.-.-
	HIT000030824	HIX0001234	BC002357	EC 1.3.3.4
	HIT000035191	HIX0021182	BC011179	EC 3.2.1.1
	HIT000042055	HIX0019047	BC034040	EC 3.1.3.48
	HIT000042058	HIX0008935	BC034044	EC 2.7.1.123
	HIT000008225	HIX0021924	AK024951	EC 3.4.21.41
	HIT000033686	HIX0014345	BC008244	EC 3.1.3.48
	HIT000034716	HIX0001235	BC009985	EC 2.4.1.22,EC 2.4.1.38,EC 2.4.1.90
	HIT000026733	HIX0009278	AL831821	EC 1.3.99.-
	HIT000026734	HIX0019972	AL831822	EC 1.6.1.2,EC 1.4.1.1,EC 1.6.1.1
	HIT000015060	HIX0012539	AK074280	EC 3.1.4.17
	HIT000026433	HIX0018038	AL442072	EC 2.7.1.33
	HIT000040792	HIX0018978	BC029510	EC 1.13.11.6
	HIT000005552	HIX0003616	AK022278	EC 2.7.1.117
	HIT000040793	HIX0008654	BC029512	EC 1.14.11.18
	HIT000027401	HIX0020947	AL832489	EC 6.1.1.13
	HIT000030836	HIX0012896	BC002369	EC 2.7.1.-
	HIT000022007	HIX0008064	AK097152	EC 1.5.1.5,EC 3.5.4.9,EC 6.3.4.3
	HIT000001416	HIX0010437	AB051487	EC 3.1.3.48
	HIT000018816	HIX0006466	AK093958	EC 3.1.1.-
	HIT000009843	HIX0006653	AK026569	EC 5.2.1.8
	HIT000028348	HIX0020328	AL833436	EC 3.5.1.-
	HIT000036385	HIX0004877	BC013879	EC 2.7.1.-
	HIT000013267	HIX0012632	AK056653	EC 6.1.1.3
	HIT000013268	HIX0008370	AK056654	EC 3.4.25.1
	HIT000040572	HIX0005568	BC028580	EC 2.7.1.68
	HIT000040575	HIX0006016	BC028583	EC 3.4.22.-
	HIT000019759	HIX0008674	AK094904	EC 2.3.1.97
	HIT000033323	HIX0015049	BC007601	EC 1.-.-.-
	HIT000039859	HIX0019232	BC025246	EC 1.1.1.40
	HIT000006509	HIX0003181	AK023235	EC 3.1.30.-
	HIT000015491	HIX0012714	AK090624	EC 2.7.1.129
	HIT000017095	HIX0020069	AK092228	EC 1.5.1.15,EC 3.5.4.9
	HIT000035690	HIX0001821	BC012142	EC 3.6.3.14
	HIT000002397	HIX0019530	AF248965	EC 2.1.1.98
	HIT000014219	HIX0017186	AK057605	EC 3.1.2.15
	HIT000013282	HIX0015865	AK056668	EC 3.1.2.2
	HIT000040362	HIX0016609	BC027933	EC 2.7.1.37
	HIT000022958	HIX0018919	AK098118	EC 2.7.1.-
	HIT000022025	HIX0019195	AK097170	EC 2.7.1.-
	HIT000038227	HIX0008704	BC018034	EC 2.7.1.68
	HIT000040583	HIX0017311	BC028596	EC 2.7.1.68
	HIT000009854	HIX0011556	AK026580	EC 3.1.1.32
	HIT000009200	HIX0000670	AK025926	EC 2.7.4.3
	HIT000037835	HIX0006957	BC017096	EC 1.-.-.-
	HIT000037142	HIX0020648	BC015496	EC 3.1.3.57
	HIT000016164	HIX0007480	AK091297	EC 2.7.1.-
	HIT000016165	HIX0009521	AK091298	EC 2.1.1.-
	HIT000030855	HIX0014625	BC002391	EC 3.4.24.15
	HIT000036392	HIX0000520	BC013899	EC 2.7.1.37
	HIT000022960	HIX0002712	AK098121	EC 6.1.1.10
	HIT000030614	HIX0016172	BC001738	EC 6.3.2.19
	HIT000013291	HIX0010461	AK056677	EC 5.3.4.1
	HIT000040817	HIX0009032	BC029544	EC 3.6.1.13
	HIT000030859	HIX0012784	BC002396	EC 1.14.99.3
	HIT000021375	HIX0018037	AK096520	EC 5.3.1.8
	HIT000013292	HIX0017416	AK056678	EC 3.4.21.71
	HIT000021378	HIX0005535	AK096523	EC 2.7.1.-
	HIT000033694	HIX0005598	BC008281	EC 1.6.6.8
	HIT000024308	HIX0016464	AL080187	EC 3.1.1.4
	HIT000014242	HIX0011952	AK057629	EC 2.7.7.19
	HIT000030620	HIX0001472	BC001746	EC 3.1.3.48
	HIT000029276	HIX0008220	BC000008	EC 4.1.3.19
	HIT000010816	HIX0013008	AK027544	EC 3.4.21.53
	HIT000040377	HIX0022597	BC027956	EC 2.8.2.4
	HIT000002268	HIX0021824	AF212224	EC 2.7.1.-
	HIT000034217	HIX0001890	BC009235	EC 1.1.1.35,EC 4.2.1.17
	HIT000041566	HIX0009637	BC032491	EC 6.3.2.19
	HIT000041379	HIX0008134	BC031835	EC 2.7.1.112
	HIT000039876	HIX0020582	BC025275	EC 3.6.3.14
	HIT000017124	HIX0001949	AK092257	EC 3.4.22.17
	HIT000017125	HIX0023376	AK092258	EC 3.1.2.15
	HIT000041570	HIX0008500	BC032499	EC 2.4.1.-
	HIT000035002	HIX0000257	BC010570	EC 4.1.3.4
	HIT000029279	HIX0013336	BC000011	EC 4.1.1.33
	HIT000029280	HIX0005496	BC000012	EC 2.6.1.16
	HIT000031511	HIX0001113	BC003356	EC 3.2.1.45
	HIT000003814	HIX0002230	AK001340	EC 2.4.99.9
	HIT000035715	HIX0018176	BC012178	EC 6.3.5.2
	HIT000013313	HIX0006144	AK056699	EC 2.7.1.112
	HIT000040380	HIX0005556	BC027963	EC 2.3.2.13
	HIT000019795	HIX0005964	AK094940	EC 6.3.2.2
	HIT000038247	HIX0012871	BC018061	EC 4.3.1.12
	HIT000037995	HIX0015101	BC017408	EC 5.3.3.-
	HIT000002277	HIX0014481	AF212233	EC 3.4.-.-
	HIT000039881	HIX0015110	BC025282	EC 2.7.1.-
	HIT000034224	HIX0012574	BC009244	EC 1.1.1.42
	HIT000033349	HIX0012404	BC007640	EC 2.7.1.40
	HIT000017127	HIX0001672	AK092260	EC 3.1.3.48
	HIT000037338	HIX0000695	BC015807	EC 4.4.1.1
	HIT000000336	HIX0015919	AB014511	EC 3.6.1.-
	HIT000036875	HIX0009410	BC014863	EC 3.4.14.9
	HIT000035718	HIX0012578	BC012181	EC 3.4.21.75
	HIT000014252	HIX0004979	AK057641	EC 1.5.99.2
	HIT000036876	HIX0001639	BC014868	EC 1.5.1.2
	HIT000035270	HIX0001514	BC011526	EC 2.7.1.-
	HIT000031115	HIX0010715	BC002706	EC 2.7.1.112
	HIT000035271	HIX0007674	BC011529	EC 3.1.26.5
	HIT000028398	HIX0005076	AL833486	EC 3.2.1.114
	HIT000014259	HIX0009576	AK057649	EC 4.4.1.14,EC 2.6.-.-
	HIT000029290	HIX0008645	BC000025	EC 3.6.1.-
	HIT000029291	HIX0008552	BC000026	EC 2.3.1.51
	HIT000000990	HIX0008898	AB033100	EC 3.1.3.48
	HIT000003833	HIX0016228	AK001359	EC 1.5.3.-
	HIT000010832	HIX0009045	AK027560	EC 1.14.-.-
	HIT000040387	HIX0011577	BC027974	EC 3.4.21.-
	HIT000037998	HIX0003007	BC017419	EC 3.4.21.53
	HIT000039888	HIX0001818	BC025296	EC 4.1.1.17
	HIT000038255	HIX0014575	BC018079	EC 3.6.3.14
	HIT000000348	HIX0013624	AB014523	EC 2.7.1.-
	HIT000005899	HIX0005006	AK022625	EC 3.6.1.34
	HIT000031118	HIX0015374	BC002710	EC 3.4.21.-
	HIT000033360	HIX0013192	BC007659	EC 1.6.99.2
	HIT000031122	HIX0012931	BC002714	EC 3.1.4.46
	HIT000029296	HIX0003760	BC000033	EC 2.4.1.186
	HIT000029300	HIX0006125	BC000038	EC 3.1.4.12
	HIT000030643	HIX0000525	BC001778	EC 4.1.1.37
	HIT000040392	HIX0015173	BC027984	EC 2.7.1.37
	HIT000038001	HIX0019886	BC017425	EC 2.7.1.15
	HIT000033858	HIX0013390	BC008605	EC 4.4.1.5
	HIT000037584	HIX0014055	BC016480	EC 3.1.3.16
	HIT000039201	HIX0001624	BC021303	EC 3.4.22.17
	HIT000037585	HIX0007343	BC016481	EC 3.5.1.23
	HIT000009247	HIX0003307	AK025973	EC 2.1.1.-
	HIT000009250	HIX0010389	AK025976	EC 1.-.-.-
	HIT000017153	HIX0007351	AK092286	EC 3.1.1.34
	HIT000031535	HIX0009756	BC003384	EC 5.2.1.8
	HIT000042128	HIX0001014	BC034412	EC 4.2.1.1
	HIT000030649	HIX0010330	BC001786	EC 5.2.1.8
	HIT000024416	HIX0011981	AL110150	EC 1.6.5.3
	HIT000040161	HIX0010929	BC026251	EC 1.14.16.1
	HIT000042130	HIX0002473	BC034417	EC 2.7.1.-
	HIT000020773	HIX0020869	AK095918	EC 3.2.1.4
	HIT000019826	HIX0013003	AK094971	EC 2.6.1.2
	HIT000037353	HIX0003402	BC015831	EC 3.1.21.-
	HIT000010200	HIX0023374	AK026926	EC 5.3.4.1
	HIT000041383	HIX0010711	BC031870	EC 2.7.1.107
	HIT000010857	HIX0001974	AK027585	EC 2.7.1.-
	HIT000018104	HIX0011183	AK093237	EC 3.1.3.48
	HIT000037357	HIX0010351	BC015837	EC 1.6.5.3
	HIT000033369	HIX0007775	BC007672	EC 1.6.5.3
	HIT000036153	HIX0009104	BC013153	EC 1.4.3.13
	HIT000031868	HIX0012935	BC004333	EC 4.1.2.13
	HIT000017162	HIX0015699	AK092295	EC 6.2.1.1
	HIT000031136	HIX0000139	BC002730	EC 1.-.-.-
	HIT000033375	HIX0015842	BC007678	EC 3.5.4.4
	HIT000036889	HIX0004928	BC014897	EC 6.4.1.4
	HIT000031542	HIX0004413	BC003395	EC 6.3.2.19
	HIT000040651	HIX0001375	BC028940	EC 2.3.1.26
	HIT000029312	HIX0009899	BC000054	EC 1.3.1.21
	HIT000029315	HIX0001922	BC000057	EC 3.1.3.16
	HIT000020776	HIX0012017	AK095921	EC 6.3.4.4
	HIT000040168	HIX0004257	BC026264	EC 2.4.1.17
	HIT000018108	HIX0011718	AK093241	EC 2.7.1.-
	HIT000034253	HIX0015165	BC009282	EC 3.6.3.9
	HIT000009264	HIX0015754	AK025990	EC 6.2.1.1
	HIT000040961	HIX0022551	BC030143	EC 3.4.22.-
	HIT000021443	HIX0004590	AK096588	EC 4.6.1.2
	HIT000001633	HIX0002516	AB067505	EC 2.4.1.41
	HIT000010871	HIX0018164	AK027599	EC 3.4.22.-
	HIT000016512	HIX0011779	AK091645	EC 2.7.1.-
	HIT000019843	HIX0020289	AK094988	EC 3.4.22.15
	HIT000016514	HIX0010818	AK091647	EC 3.1.3.48
	HIT000000383	HIX0009594	AB014558	EC 4.1.99.3
	HIT000000384	HIX0009695	AB014559	EC 3.1.1.-
	HIT000035294	HIX0015793	BC011566	EC 2.7.1.112
	HIT000031150	HIX0010392	BC002745	EC 4.2.1.11
	HIT000031151	HIX0012721	BC002746	EC 5.3.3.8
	HIT000029316	HIX0013550	BC000060	EC 2.5.1.-
	HIT000003871	HIX0013930	AK001397	EC 1.4.3.5
	HIT000018118	HIX0009423	AK093251	EC 2.7.1.117
	HIT000041386	HIX0005840	BC031890	EC 2.1.1.-
	HIT000040966	HIX0001816	BC030154	EC 1.17.4.1
	HIT000036529	HIX0007136	BC014117	EC 5.3.99.5
	HIT000033383	HIX0013359	BC007692	EC 3.4.24.-
	HIT000035116	HIX0009866	BC010915	EC 2.5.1.18
	HIT000030070	HIX0015034	BC001015	EC 1.9.3.1
	HIT000030071	HIX0008351	BC001016	EC 1.6.5.3
	HIT000031160	HIX0015057	BC002757	EC 1.9.3.1
	HIT000017473	HIX0019672	AK092606	EC 5.2.1.8
	HIT000040181	HIX0013442	BC026288	EC 6.3.2.19
	HIT000032363	HIX0015369	BC005307	EC 3.4.21.77
	HIT000007551	HIX0021458	AK024277	EC 3.5.1.6
	HIT000036173	HIX0006719	BC013188	EC 2.8.2.20
	HIT000038532	HIX0006648	BC019070	EC 2.7.1.123
	HIT000022409	HIX0010470	AK097555	EC 3.1.4.11
	HIT000029336	HIX0000858	BC000088	EC 2.5.1.18
	HIT000020808	HIX0015597	AK095953	EC 3.4.24.-
	HIT000033877	HIX0007507	BC008652	EC 3.1.1.1
	HIT000037699	HIX0016523	BC016818	EC 5.4.2.8
	HIT000032367	HIX0015368	BC005313	EC 3.4.21.35
	HIT000025636	HIX0007697	AL137348	EC 1.17.4.1
	HIT000006902	HIX0022168	AK023628	EC 3.1.1.5
	HIT000036541	HIX0002925	BC014139	EC 3.1.3.1
	HIT000018146	HIX0011166	AK093279	EC 3.4.24.59
	HIT000037372	HIX0007345	BC015878	EC 2.3.1.5
	HIT000035858	HIX0003006	BC012537	EC 2.7.7.-
	HIT000031172	HIX0016538	BC002772	EC 1.6.5.3
	HIT000004179	HIX0013171	AK001705	EC 2.3.1.43
	HIT000030086	HIX0016056	BC001034	EC 1.15.1.1
	HIT000031176	HIX0020970	BC002777	EC 3.1.13.-
	HIT000040251	HIX0003632	BC027241	EC 1.5.1.6,EC 2.1.2.9
	HIT000029340	HIX0009859	BC000094	EC 2.7.1.-
	HIT000029341	HIX0016536	BC000095	EC 3.2.1.49
	HIT000029342	HIX0002193	BC000096	EC 3.4.21.-
	HIT000008504	HIX0001883	AK025230	EC 2.1.1.37
	HIT000019078	HIX0011796	AK094223	EC 3.1.2.2
	HIT000018148	HIX0023184	AK093281	EC 1.14.13.30
	HIT000036543	HIX0006717	BC014142	EC 3.2.1.31
	HIT000020824	HIX0023275	AK095969	EC 3.10.1.1
	HIT000038542	HIX0005209	BC019089	EC 3.1.3.48
	HIT000038030	HIX0001059	BC017486	EC 3.4.25.1
	HIT000032378	HIX0011495	BC005324	EC 3.1.27.5
	HIT000018154	HIX0009042	AK093287	EC 3.4.24.56
	HIT000018155	HIX0007075	AK093288	EC 3.4.17.1
	HIT000031179	HIX0001327	BC002780	EC 1.14.13.8
	HIT000004187	HIX0008820	AK001713	EC 1.2.4.2,EC 2.2.1.-
	HIT000021769	HIX0000818	AK096914	EC 2.4.1.-
	HIT000003250	HIX0017044	AK000775	EC 1.-.-.-
	HIT000042317	HIX0015724	D80002	EC 2.4.1.-
	HIT000025298	HIX0002783	AL136702	EC 1.1.1.42
	HIT000020830	HIX0001265	AK095975	EC 2.7.1.112
	HIT000039467	HIX0004395	BC022319	EC 1.1.1.1
	HIT000018162	HIX0001128	AK093295	EC 2.5.1.1,EC 2.5.1.10
	HIT000040974	HIX0011578	BC030195	EC 3.4.21.79
	HIT000038914	HIX0004438	BC020718	EC 3.4.21.45
	HIT000002423	HIX0003502	AF260334	EC 3.5.-.-
	HIT000031911	HIX0007665	BC004390	EC 2.7.8.-
	HIT000040483	HIX0002367	BC028201	EC 2.7.1.-
	HIT000042327	HIX0013304	D80012	EC 3.1.2.15
	HIT000037004	HIX0010385	BC015100	EC 5.3.1.1
	HIT000037005	HIX0000228	BC015103	EC 3.4.21.70
	HIT000039470	HIX0005263	BC022322	EC 3.5.99.6
	HIT000037007	HIX0009467	BC015105	EC 3.4.25.1
	HIT000008532	HIX0000561	AK025258	EC 2.7.4.14
	HIT000036559	HIX0000418	BC014169	EC 3.2.2.-
	HIT000030114	HIX0001468	BC001064	EC 3.4.11.6
	HIT000039948	HIX0009626	BC025672	EC 3.4.17.21
	HIT000037720	HIX0014857	BC016853	EC 1.14.14.1
	HIT000022453	HIX0005174	AK097599	EC 3.1.3.16
	HIT000037013	HIX0000151	BC015118	EC 3.4.21.2
	HIT000033905	HIX0011010	BC008692	EC 3.1.3.48
	HIT000035537	HIX0023234	BC011911	EC 2.1.2.1
	HIT000038925	HIX0020826	BC020734	EC 5.3.99.2,EC 2.5.1.18
	HIT000032402	HIX0002353	BC005353	EC 2.8.2.-
	HIT000032404	HIX0004591	BC005355	EC 1.13.11.11
	HIT000029605	HIX0016246	BC000419	EC 2.1.1.6
	HIT000023374	HIX0011491	AK098544	EC 2.4.2.1
	HIT000041987	HIX0005549	BC033841	EC 5.3.3.8
	HIT000007888	HIX0010466	AK024614	EC 4.2.1.-
	HIT000037014	HIX0010481	BC015122	EC 1.1.1.27
	HIT000008547	HIX0011589	AK025273	EC 1.-.-.-
	HIT000034487	HIX0002924	BC009647	EC 3.1.3.1
	HIT000039958	HIX0005080	BC025687	EC 2.7.1.123
	HIT000037017	HIX0010182	BC015128	EC 3.6.3.14
	HIT000032410	HIX0012478	BC005361	EC 3.4.25.1
	HIT000038930	HIX0008607	BC020744	EC 1.1.1.-
	HIT000028756	HIX0011270	AL833883	EC 2.7.1.107
	HIT000028758	HIX0019816	AL833885	EC 1.-.-.-
	HIT000029609	HIX0000513	BC000423	EC 3.6.3.14
	HIT000035885	HIX0015667	BC012588	EC 2.7.7.6
	HIT000002488	HIX0021286	AK000013	EC 2.7.1.21
	HIT000038935	HIX0019259	BC020750	EC 4.2.1.13
	HIT000017541	HIX0011696	AK092674	EC 2.3.1.-
	HIT000039966	HIX0006604	BC025698	EC 3.1.1.77
	HIT000035549	HIX0012635	BC011932	EC 2.7.7.6
	HIT000038939	HIX0015283	BC020755	EC 2.8.2.2
	HIT000035888	HIX0001552	BC012593	EC 1.1.1.146
	HIT000032422	HIX0000706	BC005377	EC 1.3.99.3
	HIT000032424	HIX0023180	BC005379	EC 3.4.21.7
	HIT000004236	HIX0006729	AK001762	EC 1.6.2.4
	HIT000029624	HIX0014273	BC000438	EC 1.18.99.1
	HIT000029625	HIX0003404	BC000439	EC 1.2.4.1,EC 2.2.1.-
	HIT000041999	HIX0006899	BC033862	EC 1.14.14.1
	HIT000042003	HIX0004618	BC033866	EC 3.4.17.10
	HIT000042004	HIX0002524	BC033867	EC 2.7.1.37
	HIT000032758	HIX0008899	BC006324	EC 4.2.1.96
	HIT000007913	HIX0003983	AK024639	EC 3.6.3.-
	HIT000001592	HIX0002351	AB058780	EC 2.4.99.1
	HIT000039502	HIX0021455	BC022369	EC 1.6.5.3
	HIT000032428	HIX0013242	BC005385	EC 3.4.21.1
	HIT000032429	HIX0011060	BC005386	EC 3.1.1.4
	HIT000035559	HIX0007628	BC011949	EC 4.2.1.1
	HIT000027079	HIX0008146	AL832167	EC 3.4.22.15
	HIT000022772	HIX0005659	AK097918	EC 3.4.-.-
	HIT000004252	HIX0002247	AK001778	EC 4.2.99.2
	HIT000038155	HIX0016281	BC017832	EC 2.7.1.-
	HIT000025992	HIX0007420	AL137704	EC 3.1.3.48
	HIT000038159	HIX0022698	BC017836	EC 2.5.1.18
	HIT000025995	HIX0011339	AL137707	EC 3.1.3.48
	HIT000041032	HIX0010270	BC030532	EC 3.4.21.-
	HIT000038160	HIX0010073	BC017839	EC 3.4.22.-
	HIT000037026	HIX0018784	BC015155	EC 1.-.-.-
	HIT000017558	HIX0023258	AK092691	EC 3.6.3.8,EC 3.6.1.38
	HIT000001839	HIX0009867	AF092131	EC 1.6.5.3
	HIT000028028	HIX0015707	AL833116	EC 3.-.-.-
	HIT000027083	HIX0014856	AL832171	EC 1.14.14.1
	HIT000027085	HIX0003121	AL832173	EC 2.3.1.-
	HIT000012948	HIX0002225	AK056334	EC 3.1.2.15
	HIT000029635	HIX0001692	BC000450	EC 2.3.1.42
	HIT000004259	HIX0002818	AK001785	EC 3.1.3.48
	HIT000029644	HIX0006643	BC000459	EC 2.7.7.7
	HIT000038161	HIX0015357	BC017842	EC 3.4.23.-
	HIT000023418	HIX0011489	AK098588	EC 4.2.99.18,EC 3.1.11.2
	HIT000018512	HIX0000212	AK093645	EC 3.1.1.4
	HIT000036745	HIX0012534	BC014508	EC 3.4.-.-
	HIT000034505	HIX0010126	BC009686	EC 4.6.1.10
	HIT000039515	HIX0016636	BC022389	EC 3.1.6.-
	HIT000039277	HIX0008736	BC021730	EC 3.2.1.17
	HIT000034508	HIX0011900	BC009691	EC 1.6.5.3
	HIT000032779	HIX0002832	BC006355	EC 3.1.4.11
	HIT000036033	HIX0006158	BC012916	EC 2.7.1.112
	HIT000038961	HIX0000707	BC020790	EC 2.5.1.-
	HIT000031361	HIX0012711	BC003014	EC 4.2.99.18
	HIT000038963	HIX0023018	BC020792	EC 1.13.11.5
	HIT000036283	HIX0008937	BC013575	EC 3.4.21.73
	HIT000035574	HIX0016159	BC011971	EC 2.3.1.51
	HIT000030391	HIX0011746	BC001411	EC 3.6.3.14
	HIT000025385	HIX0023178	AL136789	EC 1.14.13.30
	HIT000031362	HIX0015176	BC003016	EC 3.1.1.47
	HIT000002371	HIX0009170	AF226730	EC 2.1.1.-
	HIT000003476	HIX0016592	AK001002	EC 2.1.1.61
	HIT000030394	HIX0012934	BC001416	EC 3.1.3.16
	HIT000012968	HIX0016881	AK056354	EC 2.4.2.9
	HIT000003480	HIX0003582	AK001006	EC 2.4.1.22,EC 2.4.1.38,EC 2.4.1.90
	HIT000029656	HIX0014653	BC000471	EC 2.7.1.-
	HIT000002539	HIX0007705	AK000064	EC 3.6.3.14
	HIT000029663	HIX0012019	BC000479	EC 2.7.1.-
	HIT000002543	HIX0000464	AK000068	EC 2.5.1.8
	HIT000001721	HIX0008322	AF038954	EC 3.6.3.14
	HIT000033134	HIX0014269	BC007305	EC 2.3.1.85
	HIT000036037	HIX0009072	BC012920	EC 2.7.7.31,EC 2.7.7.7
	HIT000036041	HIX0008191	BC012927	EC 3.1.3.11
	HIT000031367	HIX0003341	BC003023	EC 3.5.1.14
	HIT000036290	HIX0009873	BC013584	EC 1.2.1.5
	HIT000030401	HIX0013858	BC001423	EC 3.1.1.32
	HIT000010495	HIX0012231	AK027221	EC 4.1.1.22
	HIT000011382	HIX0000277	AK054768	EC 1.4.3.13
	HIT000019469	HIX0022703	AK094614	EC 1.14.16.4
	HIT000040222	HIX0011710	BC026691	EC 3.1.3.16
	HIT000040515	HIX0010703	BC028298	EC 1.1.1.105
	HIT000026034	HIX0007366	AL137746	EC 3.4.24.19
	HIT000020132	HIX0003953	AK095277	EC 3.6.1.-
	HIT000033141	HIX0005471	BC007317	EC 2.4.1.22,EC 2.4.1.38,EC 2.4.1.90
	HIT000009562	HIX0009341	AK026288	EC 3.2.1.28
	HIT000009563	HIX0023192	AK026289	EC 6.3.4.-
	HIT000007959	HIX0020991	AK024685	EC 1.14.99.5,EC 1.14.19.1
	HIT000032792	HIX0000665	BC006374	EC 2.7.1.112
	HIT000032793	HIX0010797	BC006375	EC 2.7.1.-
	HIT000041050	HIX0002087	BC030579	EC 2.4.1.-
	HIT000030407	HIX0006932	BC001430	EC 3.1.26.5
	HIT000022814	HIX0009600	AK097960	EC 2.7.1.107
	HIT000001149	HIX0015624	AB037855	EC 3.1.4.46
	HIT000021078	HIX0004649	AK096223	EC 3.4.-.-
	HIT000029680	HIX0009109	BC000498	EC 2.6.1.1
	HIT000037477	HIX0010979	BC016140	EC 2.7.1.36
	HIT000038178	HIX0011598	BC017882	EC 3.4.25.1
	HIT000033146	HIX0009974	BC007323	EC 1.6.5.3
	HIT000037480	HIX0003883	BC016146	EC 3.1.2.15
	HIT000015084	HIX0015671	AK074304	EC 3.1.-.-
	HIT000027414	HIX0020996	AL832502	EC 3.-.-.-
	HIT000036050	HIX0017254	BC012944	EC 2.7.1.127
	HIT000027418	HIX0015146	AL832506	EC 1.-.-.-
	HIT000041056	HIX0022058	BC030587	EC 2.7.1.68
	HIT000041057	HIX0012280	BC030589	EC 1.2.1.3
	HIT000031388	HIX0005827	BC003048	EC 5.2.1.8
	HIT000034873	HIX0003288	BC010269	EC 2.7.1.105,EC 3.1.3.46
	HIT000002566	HIX0015239	AK000091	EC 2.3.2.5
	HIT000041812	HIX0002194	BC033130	EC 1.4.3.13
	HIT000008915	HIX0012669	AK025641	EC 1.18.99.1
	HIT000020145	HIX0003762	AK095290	EC 1.16.3.1
	HIT000024603	HIX0001417	AL117441	EC 3.2.1.-
	HIT000032803	HIX0013827	BC006392	EC 3.1.4.37
	HIT000034875	HIX0004234	BC010273	EC 4.1.1.21,EC 6.3.2.6
	HIT000030425	HIX0011846	BC001453	EC 5.2.1.2,EC 2.5.1.18
	HIT000030426	HIX0011552	BC001454	EC 4.1.1.32
	HIT000037840	HIX0006426	BC017106	EC 2.1.1.-
	HIT000039820	HIX0007065	BC024325	EC 3.3.1.1
	HIT000028852	HIX0020558	AL834121	EC 2.7.9.3
	HIT000041304	HIX0002728	BC031549	EC 2.7.1.-
	HIT000036779	HIX0008851	BC014563	EC 2.7.1.-
	HIT000005591	HIX0018786	AK022317	EC 2.7.1.48
	HIT000033165	HIX0018239	BC007348	EC 2.4.2.3
	HIT000036782	HIX0001025	BC014566	EC 3.4.24.-
	HIT000005593	HIX0023074	AK022319	EC 3.4.22.17
	HIT000024614	HIX0022025	AL117452	EC 1.5.1.5,EC 3.5.4.9,EC 6.3.4.3,EC 2.5.1.18
	HIT000031395	HIX0006268	BC003060	EC 3.2.1.51
	HIT000031396	HIX0011906	BC003061	EC 3.4.22.34
	HIT000015109	HIX0007322	AK074329	EC 3.4.21.53
	HIT000030868	HIX0016687	BC002406	EC 1.2.4.1
	HIT000031399	HIX0010710	BC003065	EC 2.7.1.-
	HIT000030431	HIX0012982	BC001462	EC 3.4.21.-
	HIT000013962	HIX0007099	AK057348	EC 2.7.4.8
	HIT000037841	HIX0015054	BC017112	EC 2.7.7.6
	HIT000037155	HIX0000856	BC015513	EC 2.5.1.18
	HIT000022850	HIX0001682	AK097996	EC 2.4.1.41
	HIT000019508	HIX0011185	AK094653	EC 3.6.3.1,EC 3.6.1.-
	HIT000021113	HIX0005739	AK096258	EC 3.4.21.43
	HIT000033168	HIX0000198	BC007352	EC 1.-.-.-
	HIT000036784	HIX0007074	BC014571	EC 3.4.17.15
	HIT000036785	HIX0001894	BC014572	EC 2.3.1.16
	HIT000036407	HIX0017793	BC013919	EC 2.1.1.45
	HIT000027446	HIX0001991	AL832534	EC 6.3.4.5
	HIT000036788	HIX0009376	BC014577	EC 2.4.2.31
	HIT000030876	HIX0016304	BC002415	EC 2.5.1.18
	HIT000029938	HIX0007038	BC000813	EC 1.6.5.3
	HIT000031408	HIX0000926	BC003077	EC 3.6.3.9
	HIT000012371	HIX0020217	AK055757	EC 2.6.1.44
	HIT000037163	HIX0005958	BC015523	EC 2.5.1.18
	HIT000009893	HIX0010538	AK026619	EC 6.1.1.1
	HIT000037164	HIX0015372	BC015525	EC 3.4.21.-
	HIT000016190	HIX0021935	AK091323	EC 1.14.14.1
	HIT000000847	HIX0011764	AB032956	EC 2.4.1.41
	HIT000033173	HIX0012980	BC007363	EC 2.7.1.115
	HIT000037168	HIX0002249	BC015529	EC 5.3.1.6
	HIT000004487	HIX0012827	AK002013	EC 3.1.-.-
	HIT000013321	HIX0019981	AK056707	EC 3.2.1.3
	HIT000030885	HIX0007169	BC002427	EC 3.4.22.-
	HIT000029943	HIX0009309	BC000824	EC 2.1.1.63
	HIT000030443	HIX0016397	BC001482	EC 4.1.1.65
	HIT000030445	HIX0002092	BC001484	EC 1.1.1.37
	HIT000012380	HIX0021688	AK055766	EC 3.5.1.4
	HIT000033716	HIX0012808	BC008310	EC 5.4.2.8
	HIT000022074	HIX0013897	AK097219	EC 2.7.1.37
	HIT000010555	HIX0023379	AK027283	EC 3.1.2.15
	HIT000000853	HIX0001104	AB032963	EC 3.6.3.1
	HIT000041318	HIX0005815	BC031574	EC 2.7.1.37
	HIT000041828	HIX0014594	BC033179	EC 3.6.3.1
	HIT000027463	HIX0012338	AL832551	EC 2.7.1.-
	HIT000030886	HIX0013620	BC002430	EC 1.2.1.3
	HIT000030887	HIX0000514	BC002431	EC 2.4.1.90,EC 2.4.1.38,EC 2.4.1.22
	HIT000030888	HIX0016284	BC002432	EC 5.99.1.2
	HIT000013984	HIX0004669	AK057370	EC 3.1.4.1
	HIT000030891	HIX0008042	BC002437	EC 3.1.13.-
	HIT000031422	HIX0011565	BC003093	EC 2.5.1.-
	HIT000004500	HIX0013979	AK002026	EC 1.-.-.-
	HIT000029947	HIX0013450	BC000835	EC 3.4.25.1
	HIT000030448	HIX0016414	BC001491	EC 1.14.99.3
	HIT000002901	HIX0007985	AK000426	EC 6.3.2.19
	HIT000031426	HIX0005116	BC003098	EC 1.1.1.62
	HIT000001481	HIX0003164	AB051552	EC 2.7.1.-
	HIT000012393	HIX0015131	AK055779	EC 2.7.1.-
	HIT000009905	HIX0006427	AK026631	EC 3.1.6.-
	HIT000030455	HIX0003261	BC001499	EC 3.4.19.1
	HIT000021137	HIX0023261	AK096282	EC 1.13.11.21
	HIT000021139	HIX0006433	AK096284	EC 2.4.-.-
	HIT000041586	HIX0010902	BC032528	EC 3.3.2.6
	HIT000041322	HIX0009524	BC031582	EC 3.1.-.-
	HIT000000865	HIX0010165	AB032975	EC 3.4.23.-
	HIT000042282	HIX0002934	D63479	EC 2.7.1.107
	HIT000035203	HIX0000952	BC011262	EC 1.1.1.95
	HIT000013994	HIX0015134	AK057380	EC 2.7.1.-
	HIT000033186	HIX0012726	BC007389	EC 3.6.3.14
	HIT000030898	HIX0000594	BC002445	EC 2.3.1.21
	HIT000009915	HIX0008099	AK026641	EC 1.2.1.3
	HIT000039896	HIX0016386	BC025316	EC 3.1.1.4
	HIT000041591	HIX0005495	BC032539	EC 2.7.1.-
	HIT000006582	HIX0018052	AK023308	EC 3.2.1.113
	HIT000037183	HIX0017144	BC015558	EC 5.1.3.8
	HIT000042288	HIX0001528	D63485	EC 2.7.1.-
	HIT000013352	HIX0016193	AK056738	EC 6.2.1.-
	HIT000002917	HIX0022126	AK000442	EC 3.4.21.-
	HIT000029958	HIX0003592	BC000855	EC 1.6.5.3
	HIT000022096	HIX0001101	AK097241	EC 3.5.-.-
	HIT000038265	HIX0007969	BC018103	EC 4.2.1.3
	HIT000002924	HIX0001201	AK000449	EC 3.1.3.48
	HIT000009926	HIX0000181	AK026652	EC 3.5.3.15
	HIT000033733	HIX0015230	BC008346	EC 3.6.1.-
	HIT000039634	HIX0004163	BC022781	EC 1.1.1.22
	HIT000015572	HIX0023403	AK090705	EC 3.6.1.34
	HIT000026836	HIX0004968	AL831924	EC 3.1.4.17
	HIT000015162	HIX0013155	AK074382	EC 1.-.-.-
	HIT000013359	HIX0011571	AK056745	EC 4.6.1.1
	HIT000030915	HIX0016762	BC002466	EC 2.7.1.-
	HIT000042185	HIX0013023	D25538	EC 4.6.1.1
	HIT000038271	HIX0016788	BC018111	EC 2.7.1.37
	HIT000002932	HIX0015106	AK000457	EC 6.1.1.11
	HIT000037590	HIX0019097	BC016512	EC 3.6.3.14
	HIT000022112	HIX0015457	AK097257	EC 3.1.3.48
	HIT000038277	HIX0003068	BC018119	EC 2.7.1.-
	HIT000020511	HIX0004772	AK095656	EC 3.2.1.31
	HIT000037853	HIX0008510	BC017174	EC 1.14.17.1
	HIT000037855	HIX0017884	BC017176	EC 3.1.3.25
	HIT000031554	HIX0000490	BC003412	EC 5.2.1.8
	HIT000031556	HIX0002999	BC003417	EC 1.6.5.3
	HIT000005661	HIX0017562	AK022387	EC 2.7.1.37
	HIT000036442	HIX0002220	BC013979	EC 6.4.-.-
	HIT000027507	HIX0007635	AL832595	EC 3.4.24.-
	HIT000030923	HIX0013993	BC002476	EC 2.7.4.6
	HIT000030924	HIX0008643	BC002477	EC 2.2.1.-
	HIT000030926	HIX0012481	BC002479	EC 3.4.22.16
	HIT000038280	HIX0010939	BC018122	EC 1.6.4.5
	HIT000002942	HIX0010733	AK000467	EC 3.5.1.2
	HIT000029972	HIX0002487	BC000879	EC 3.7.1.3
	HIT000038282	HIX0011376	BC018125	EC 3.4.19.12
	HIT000038699	HIX0014746	BC019864	EC 3.1.4.17
	HIT000038284	HIX0021107	BC018127	EC 1.14.17.3
	HIT000032161	HIX0008969	BC005020	EC 5.2.1.8
	HIT000033744	HIX0020844	BC008366	EC 4.1.1.28
	HIT000035025	HIX0007678	BC010640	EC 2.7.1.37
	HIT000032169	HIX0003946	BC005029	EC 1.-.-.-
	HIT000026535	HIX0009700	AL512760	EC 1.14.99.-
	HIT000035029	HIX0010256	BC010645	EC 2.4.99.-
	HIT000030679	HIX0002976	BC001827	EC 2.7.4.9
	HIT000024063	HIX0023210	AL050187	EC 5.2.1.8
	HIT000022126	HIX0018133	AK097271	EC 5.99.1.3
	HIT000029979	HIX0011196	BC000889	EC 2.7.7.6
	HIT000033394	HIX0000855	BC007711	EC 3.5.4.6
	HIT000033395	HIX0002860	BC007713	EC 3.1.3.48
	HIT000009955	HIX0002374	AK026681	EC 2.7.1.112
	HIT000022134	HIX0023392	AK097279	EC 2.5.1.18
	HIT000039349	HIX0006777	BC022013	EC 5.2.1.8
	HIT000041611	HIX0005773	BC032574	EC 2.4.1.62
	HIT000037864	HIX0000255	BC017193	EC 3.1.1.1
	HIT000009958	HIX0006523	AK026684	EC 2.4.1.155
	HIT000039352	HIX0017930	BC022016	EC 2.7.1.-
	HIT000041182	HIX0004256	BC030974	EC 2.4.1.17
	HIT000037868	HIX0018399	BC017198	EC 3.4.25.1
	HIT000036452	HIX0012930	BC013992	EC 2.7.1.-
	HIT000035034	HIX0004617	BC010653	EC 1.-.-.-
	HIT000003895	HIX0000828	AK001421	EC 2.1.1.-
	HIT000011649	HIX0016265	AK055035	EC 1.-.-.-
	HIT000040851	HIX0007319	BC029641	EC 2.5.1.21
	HIT000021475	HIX0003793	AK096620	EC 3.1.4.11
	HIT000003902	HIX0005224	AK001428	EC 6.3.2.19
	HIT000001766	HIX0014157	AF070650	EC 3.6.3.14
	HIT000038292	HIX0003828	BC018141	EC 3.1.1.8
	HIT000021484	HIX0008422	AK096629	EC 3.6.1.50
	HIT000010909	HIX0002739	AK027637	EC 2.7.1.-
	HIT000022142	HIX0003315	AK097287	EC 3.2.1.35
	HIT000036178	HIX0019954	BC013200	EC 2.7.1.112
	HIT000033401	HIX0006570	BC007722	EC 6.1.1.14
	HIT000033402	HIX0011062	BC007723	EC 1.9.3.1
	HIT000033757	HIX0007618	BC008381	EC 3.1.3.25
	HIT000036909	HIX0022239	BC014943	EC 2.7.7.1
	HIT000039358	HIX0009267	BC022026	EC 2.3.2.8
	HIT000035325	HIX0015744	BC011606	EC 3.3.1.1
	HIT000014330	HIX0004352	AK057723	EC 2.7.1.-
	HIT000039074	HIX0012204	BC021085	EC 1.1.1.14
	HIT000015616	HIX0000656	AK090749	EC 3.1.2.15
	HIT000001782	HIX0005728	AF070667	EC 3.5.3.18
	HIT000005974	HIX0000661	AK022700	EC 2.4.1.-
	HIT000038300	HIX0021261	BC018157	EC 2.7.7.6
	HIT000036915	HIX0008019	BC014950	EC 4.2.1.1
	HIT000000428	HIX0013295	AB014603	EC 3.6.3.8
	HIT000041623	HIX0000640	BC032594	EC 1.14.14.1
	HIT000039365	HIX0012290	BC022034	EC 1.1.1.27
	HIT000039914	HIX0011775	BC025378	EC 3.4.24.-
	HIT000027824	HIX0021723	AL832912	EC 1.5.1.3
	HIT000000432	HIX0000617	AB014607	EC 3.1.2.-
	HIT000033764	HIX0004304	BC008397	EC 2.4.2.31
	HIT000035332	HIX0009849	BC011617	EC 6.4.1.1,EC 6.3.4.14
	HIT000035043	HIX0002413	BC010674	EC 3.1.3.48
	HIT000029355	HIX0014647	BC000114	EC 2.7.1.112
	HIT000013405	HIX0014721	AK056791	EC 3.2.1.3
	HIT000003917	HIX0013392	AK001443	EC 2.1.1.-
	HIT000029358	HIX0022484	BC000117	EC 4.2.1.47
	HIT000003920	HIX0006636	AK001446	EC 6.3.2.19
	HIT000024488	HIX0016670	AL110224	EC 3.4.15.1
	HIT000024490	HIX0012467	AL110226	EC 3.4.24.-
	HIT000038556	HIX0003343	BC019107	EC 3.1.3.48
	HIT000039917	HIX0017149	BC025382	EC 2.2.1.1
	HIT000038042	HIX0016329	BC017509	EC 2.8.2.20
	HIT000033416	HIX0015155	BC007742	EC 3.1.13.-
	HIT000005987	HIX0017777	AK022713	EC 6.1.1.12
	HIT000007592	HIX0004211	AK024318	EC 3.1.2.15
	HIT000032192	HIX0019343	BC005060	EC 2.4.2.19
	HIT000039921	HIX0022328	BC025389	EC 3.4.25.1
	HIT000036928	HIX0022890	BC014966	EC 2.7.1.-
	HIT000031199	HIX0002184	BC002804	EC 3.2.1.106
	HIT000035339	HIX0007407	BC011628	EC 3.3.2.3
	HIT000035045	HIX0000860	BC010681	EC 3.3.1.1
	HIT000028498	HIX0016196	AL833586	EC 2.1.1.-
	HIT000029363	HIX0016155	BC000123	EC 2.7.1.35
	HIT000029367	HIX0009188	BC000127	EC 2.5.1.18
	HIT000040201	HIX0012154	BC026331	EC 2.7.1.127
	HIT000024503	HIX0020543	AL110239	EC 3.1.-.-
	HIT000037391	HIX0000314	BC015914	EC 2.7.1.-
	HIT000016584	HIX0022455	AK091717	EC 2.5.1.-
	HIT000031207	HIX0016100	BC002812	EC 1.1.1.184
	HIT000035740	HIX0002053	BC012290	EC 3.6.1.7
	HIT000015641	HIX0003175	AK090774	EC 3.1.4.11
	HIT000035049	HIX0010163	BC010696	EC 3.4.21.-
	HIT000011689	HIX0005971	AK055075	EC 4.1.3.4
	HIT000001734	HIX0000454	AF047434	EC 1.6.5.3
	HIT000011691	HIX0006234	AK055077	EC 2.7.1.-
	HIT000001735	HIX0004505	AF047435	EC 1.6.5.3
	HIT000001736	HIX0006892	AF047436	EC 3.6.3.14
	HIT000024511	HIX0015819	AL110247	EC 3.1.4.11
	HIT000033910	HIX0013312	BC008704	EC 1.9.3.1
	HIT000038305	HIX0002733	BC018183	EC 1.6.5.3
	HIT000033428	HIX0021866	BC007761	EC 3.4.21.-
	HIT000007611	HIX0016702	AK024337	EC 3.1.2.-
	HIT000036941	HIX0012855	BC014981	EC 3.1.4.46
	HIT000036942	HIX0005240	BC014982	EC 6.1.1.21
	HIT000016594	HIX0013376	AK091727	EC 3.4.24.-
	HIT000039380	HIX0009087	BC022067	EC 3.1.13.-
	HIT000039381	HIX0015375	BC022068	EC 3.4.21.-
	HIT000005065	HIX0015608	AK021791	EC 2.7.1.33
	HIT000031933	HIX0015973	BC004427	EC 3.4.25.1
	HIT000027858	HIX0023228	AL832946	EC 3.4.23.1
	HIT000014369	HIX0007313	AK057762	EC 1.1.1.103
	HIT000031935	HIX0012677	BC004429	EC 6.3.2.19
	HIT000029377	HIX0011429	BC000140	EC 6.4.1.3,EC 6.3.4.14
	HIT000003944	HIX0015769	AK001470	EC 4.4.1.-
	HIT000029383	HIX0014451	BC000147	EC 1.1.1.38
	HIT000040989	HIX0016826	BC030230	EC 2.3.1.37,EC 2.6.-.-
	HIT000010955	HIX0000587	AK027683	EC 1.11.1.9
	HIT000037408	HIX0005848	BC015934	EC 4.4.1.5
	HIT000033918	HIX0005302	BC008717	EC 2.7.1.-
	HIT000033436	HIX0002269	BC007771	EC 3.1.3.48
	HIT000039696	HIX0012410	BC023019	EC 1.14.14.1
	HIT000034319	HIX0001264	BC009377	EC 2.7.7.23
	HIT000036950	HIX0012638	BC014991	EC 3.2.2.21
	HIT000016603	HIX0007177	AK091736	EC 2.7.6.2
	HIT000032209	HIX0000155	BC005090	EC 3.5.3.11
	HIT000030725	HIX0006646	BC001890	EC 2.7.1.1
	HIT000031230	HIX0003915	BC002839	EC 2.4.1.-
	HIT000022475	HIX0000451	AK097621	EC 3.4.21.-
	HIT000030728	HIX0013746	BC001894	EC 3.1.3.48
	HIT000011707	HIX0023385	AK055093	EC 1.9.3.1
	HIT000039969	HIX0014555	BC025701	EC 3.4.21.-
	HIT000022480	HIX0017785	AK097626	EC 3.1.3.2
	HIT000040254	HIX0021327	BC027308	EC 3.1.3.48
	HIT000022481	HIX0023155	AK097627	EC 2.7.1.-
	HIT000011712	HIX0002855	AK055098	EC 3.2.1.23
	HIT000030730	HIX0023049	BC001899	EC 2.4.1.69
	HIT000039973	HIX0000211	BC025706	EC 3.1.1.4
	HIT000039976	HIX0000196	BC025709	EC 1.-.-.-
	HIT000018213	HIX0016226	AK093346	EC 2.7.1.-
	HIT000010969	HIX0000493	AK027697	EC 1.-.-.-
	HIT000007629	HIX0000949	AK024355	EC 1.2.1.12
	HIT000035896	HIX0000816	BC012604	EC 6.5.1.4
	HIT000031947	HIX0014571	BC004441	EC 2.7.7.6
	HIT000037421	HIX0016707	BC015948	EC 2.7.1.99
	HIT000027873	HIX0020601	AL832961	EC 2.7.1.112
	HIT000031949	HIX0016214	BC004443	EC 3.6.3.14
	HIT000012655	HIX0016147	AK056041	EC 1.6.5.3
	HIT000006033	HIX0006462	AK022759	EC 3.1.2.15
	HIT000035357	HIX0015555	BC011668	EC 2.7.1.37
	HIT000035358	HIX0000624	BC011669	EC 1.3.1.-
	HIT000039982	HIX0015019	BC025716	EC 3.4.21.-
	HIT000033929	HIX0008886	BC008730	EC 2.7.1.1
	HIT000006975	HIX0011334	AK023701	EC 1.-.-.-
	HIT000039984	HIX0000182	BC025718	EC 3.5.3.15
	HIT000028785	HIX0012614	AL833912	EC 3.6.1.50
	HIT000035903	HIX0003759	BC012613	EC 3.4.17.1
	HIT000016620	HIX0010868	AK091753	EC 3.1.3.48
	HIT000035904	HIX0004981	BC012616	EC 2.1.1.5,EC 2.1.1.10
	HIT000041402	HIX0000948	BC031999	EC 1.1.1.145,EC 5.3.3.1
	HIT000031240	HIX0006460	BC002853	EC 2.5.1.18
	HIT000035363	HIX0006947	BC011674	EC 1.14.11.4
	HIT000027887	HIX0010484	AL832975	EC 2.7.7.43
	HIT000030145	HIX0005758	BC001114	EC 3.4.25.1
	HIT000031241	HIX0010194	BC002854	EC 3.1.2.15
	HIT000030147	HIX0008412	BC001116	EC 2.7.4.3
	HIT000029404	HIX0006135	BC000171	EC 4.1.1.50
	HIT000022495	HIX0017939	AK097641	EC 3.4.21.53
	HIT000041741	HIX0004423	BC032942	EC 2.5.1.18
	HIT000022502	HIX0007157	AK097648	EC 3.4.21.4
	HIT000017570	HIX0003251	AK092703	EC 3.4.21.-
	HIT000032979	HIX0003228	BC007003	EC 2.3.2.13
	HIT000041001	HIX0021024	BC030260	EC 3.4.21.4
	HIT000032443	HIX0016357	BC005402	EC 1.10.2.2
	HIT000033943	HIX0006288	BC008748	EC 2.1.1.77
	HIT000041006	HIX0000178	BC030267	EC 3.-.-.-
	HIT000035911	HIX0009037	BC012625	EC 3.1.3.16
	HIT000031964	HIX0004436	BC004460	EC 3.4.22.-
	HIT000013620	HIX0018345	AK057006	EC 3.1.26.5
	HIT000035371	HIX0009840	BC011682	EC 3.4.22.41
	HIT000029416	HIX0009882	BC000185	EC 2.3.1.21
	HIT000029417	HIX0007683	BC000187	EC 1.9.3.1
	HIT000032985	HIX0008568	BC007012	EC 2.5.1.18
	HIT000039996	HIX0001126	BC025737	EC 2.7.1.40
	HIT000019174	HIX0011064	AK094319	EC 6.3.5.-
	HIT000006997	HIX0013552	AK023723	EC 2.8.2.23
	HIT000013626	HIX0008943	AK057012	EC 3.1.3.48
	HIT000007662	HIX0019616	AK024388	EC 2.7.1.112
	HIT000030163	HIX0009975	BC001133	EC 2.4.1.-
	HIT000029421	HIX0004995	BC000192	EC 1.5.1.3
	HIT000019177	HIX0023245	AK094322	EC 2.7.3.2
	HIT000039719	HIX0000857	BC024005	EC 2.5.1.18
	HIT000039720	HIX0000734	BC024007	EC 3.2.1.-
	HIT000032993	HIX0010089	BC007023	EC 2.7.1.37
	HIT000037753	HIX0009284	BC016928	EC 2.6.1.13
	HIT000032994	HIX0008604	BC007024	EC 1.1.1.-
	HIT000036596	HIX0014744	BC014243	EC 2.7.1.112
	HIT000033955	HIX0021139	BC008767	EC 1.3.3.6
	HIT000004284	HIX0000590	AK001810	EC 4.2.1.55
	HIT000031979	HIX0009860	BC004482	EC 3.1.3.16
	HIT000031261	HIX0009371	BC002880	EC 6.1.1.16
	HIT000032596	HIX0001026	BC006089	EC 2.7.4.2
	HIT000004290	HIX0017110	AK001816	EC 3.1.3.48
	HIT000004292	HIX0011305	AK001818	EC 3.1.6.-
	HIT000012042	HIX0001937	AK055428	EC 3.1.-.-
	HIT000023445	HIX0010959	AK098615	EC 4.1.99.3
	HIT000042170	HIX0008606	D17793	EC 1.1.1.-
	HIT000040004	HIX0015619	BC025751	EC 2.7.7.41
	HIT000022532	HIX0019974	AK097678	EC 3.4.14.10
	HIT000032997	HIX0000152	BC007031	EC 3.4.21.71
	HIT000017600	HIX0016092	AK092733	EC 2.5.1.18
	HIT000032998	HIX0004734	BC007033	EC 1.3.99.5
	HIT000033959	HIX0000576	BC008775	EC 3.4.24.61
	HIT000001654	HIX0012230	AB075819	EC 3.-.-.-
	HIT000032598	HIX0015874	BC006093	EC 3.4.24.35
	HIT000037440	HIX0008841	BC015997	EC 6.3.2.19
	HIT000032600	HIX0018967	BC006096	EC 1.6.99.2
	HIT000032602	HIX0014977	BC006098	EC 3.1.26.5
	HIT000031271	HIX0005956	BC002895	EC 2.5.1.18
	HIT000030182	HIX0000282	BC001158	EC 3.1.1.47
	HIT000031275	HIX0014730	BC002899	EC 5.2.1.8
	HIT000038363	HIX0013106	BC018543	EC 3.1.4.11
	HIT000039726	HIX0013166	BC024021	EC 3.4.13.19
	HIT000039728	HIX0005045	BC024023	EC 1.-.-.-
	HIT000034534	HIX0012742	BC009726	EC 3.4.21.-
	HIT000037051	HIX0010973	BC015205	EC 3.2.2.-
	HIT000041262	HIX0010350	BC031244	EC 2.7.1.-
	HIT000036608	HIX0003336	BC014260	EC 2.4.2.30
	HIT000038987	HIX0010682	BC020826	EC 3.6.3.14
	HIT000028838	HIX0019420	AL833965	EC 1.-.-.-
	HIT000029686	HIX0002208	BC000504	EC 6.2.1.4
	HIT000040519	HIX0011400	BC028311	EC 5.3.3.12
	HIT000013663	HIX0017532	AK057049	EC 2.5.1.18
	HIT000030189	HIX0014186	BC001166	EC 2.7.1.6
	HIT000009576	HIX0004650	AK026302	EC 3.4.-.-
	HIT000022545	HIX0012946	AK097691	EC 2.7.8.11
	HIT000022547	HIX0021440	AK097693	EC 3.1.1.4
	HIT000017619	HIX0016620	AK092752	EC 3.1.6.8
	HIT000036616	HIX0000046	BC014270	EC 2.7.1.-
	HIT000033017	HIX0011296	BC007057	EC 3.4.17.-
	HIT000027144	HIX0004063	AL832232	EC 3.2.1.24
	HIT000027150	HIX0003751	AL832238	EC 1.14.11.4
	HIT000002580	HIX0021776	AK000105	EC 3.1.1.1
	HIT000029699	HIX0004790	BC000517	EC 6.1.1.3
	HIT000004319	HIX0004154	AK001845	EC 5.4.2.8
	HIT000030195	HIX0022218	BC001174	EC 2.4.1.-
	HIT000012070	HIX0004733	AK055456	EC 2.1.1.-
	HIT000002246	HIX0000360	AF208850	EC 3.1.3.48
	HIT000004321	HIX0011304	AK001847	EC 6.2.1.5
	HIT000030199	HIX0016040	BC001178	EC 3.6.3.14
	HIT000020160	HIX0021414	AK095305	EC 2.7.1.112
	HIT000041066	HIX0009231	BC030601	EC 4.2.1.70
	HIT000018571	HIX0014538	AK093704	EC 3.6.3.1,EC 3.6.1.-
	HIT000037771	HIX0017204	BC016961	EC 3.4.14.2
	HIT000040023	HIX0009236	BC025784	EC 3.1.1.3
	HIT000033019	HIX0000826	BC007060	EC 3.2.1.1
	HIT000040026	HIX0011855	BC025787	EC 1.-.-.-
	HIT000001678	HIX0006000	AB075843	EC 2.4.1.135
	HIT000033024	HIX0019638	BC007065	EC 2.5.1.18
	HIT000017635	HIX0004396	AK092768	EC 1.1.1.1
	HIT000033027	HIX0001267	BC007068	EC 1.1.1.62
	HIT000013675	HIX0013514	AK057061	EC 1.1.2.3
	HIT000039001	HIX0011494	BC020848	EC 3.1.27.-
	HIT000011415	HIX0007148	AK054801	EC 2.7.1.-
	HIT000013023	HIX0011432	AK056409	EC 2.4.1.-
	HIT000013680	HIX0004808	AK057066	EC 2.4.1.45
	HIT000011422	HIX0014585	AK054808	EC 2.7.1.-
	HIT000004328	HIX0013215	AK001854	EC 4.6.1.1
	HIT000029710	HIX0005391	BC000528	EC 6.1.1.19
	HIT000023483	HIX0011669	AK098653	EC 3.1.3.48
	HIT000034552	HIX0011477	BC009755	EC 3.2.2.-
	HIT000032818	HIX0013084	BC006412	EC 3.4.24.-
	HIT000033031	HIX0015914	BC007073	EC 2.4.1.83
	HIT000008660	HIX0001446	AK025386	EC 1.6.5.3
	HIT000007056	HIX0005339	AK023782	EC 2.4.1.41
	HIT000014619	HIX0004645	AK058013	EC 1.1.1.141
	HIT000007061	HIX0013149	AK023787	EC 2.7.7.6
	HIT000012085	HIX0016638	AK055471	EC 3.1.1.7
	HIT000041451	HIX0005310	BC032224	EC 2.7.1.112
	HIT000041453	HIX0010700	BC032226	EC 3.1.4.17
	HIT000041455	HIX0015149	BC032229	EC 2.7.1.112
	HIT000032824	HIX0016166	BC006422	EC 2.7.1.11
	HIT000017647	HIX0002383	AK092780	EC 3.1.3.5
	HIT000039558	HIX0005420	BC022463	EC 3.1.3.48
	HIT000032034	HIX0016545	BC004821	EC 1.6.2.2
	HIT000039007	HIX0000947	BC020863	EC 1.1.3.15
	HIT000005329	HIX0004121	AK022055	EC 3.4.11.1
	HIT000013034	HIX0014947	AK056420	EC 3.6.3.-,EC 3.6.1.-
	HIT000033037	HIX0008162	BC007085	EC 2.3.1.50
	HIT000014631	HIX0005747	AK058025	EC 2.3.1.51
	HIT000029720	HIX0001027	BC000541	EC 6.1.1.3
	HIT000029721	HIX0004359	BC000542	EC 3.6.1.13
	HIT000041457	HIX0010622	BC032234	EC 1.1.1.8
	HIT000006276	HIX0006627	AK023002	EC 2.7.7.7,EC 2.7.7.31
	HIT000018604	HIX0019604	AK093737	EC 2.6.1.-
	HIT000033603	HIX0015371	BC008036	EC 3.4.21.-
	HIT000041078	HIX0006097	BC030636	EC 3.4.21.26
	HIT000039564	HIX0010004	BC022472	EC 1.1.1.40
	HIT000014638	HIX0015030	AK058032	EC 3.6.3.10,EC 3.6.1.36
	HIT000005340	HIX0020301	AK022066	EC 3.6.3.14,EC 3.6.1.34
	HIT000014641	HIX0020987	AK058035	EC 3.6.3.1
	HIT000029726	HIX0010755	BC000550	EC 2.1.1.-
	HIT000011452	HIX0022472	AK054838	EC 2.7.1.-
	HIT000029733	HIX0013587	BC000557	EC 2.1.1.17
	HIT000023512	HIX0007319	AK098682	EC 2.5.1.21
	HIT000039846	HIX0007541	BC025025	EC 3.4.19.9
	HIT000020199	HIX0008474	AK095344	EC 2.7.1.112
	HIT000018609	HIX0003098	AK093742	EC 3.4.22.17
	HIT000039570	HIX0002648	BC022480	EC 3.1.4.17
	HIT000000440	HIX0005379	AB018258	EC 3.6.3.1
	HIT000034575	HIX0009650	BC009785	EC 2.3.1.13
	HIT000031428	HIX0007352	BC003100	EC 3.6.3.14
	HIT000031430	HIX0014709	BC003102	EC 1.6.5.3
	HIT000030456	HIX0009984	BC001500	EC 3.4.16.2
	HIT000030460	HIX0014258	BC001504	EC 1.5.1.2
	HIT000031436	HIX0001737	BC003108	EC 4.2.1.2
	HIT000027199	HIX0002292	AL832287	EC 2.7.1.112
	HIT000029737	HIX0011013	BC000562	EC 2.7.7.-
	HIT000040541	HIX0000954	BC028372	EC 3.4.24.-
	HIT000000443	HIX0020889	AB018261	EC 2.7.1.107
	HIT000000447	HIX0019606	AB018265	EC 2.7.1.-
	HIT000014656	HIX0006400	AK058050	EC 3.4.25.1,EC 3.4.99.46
	HIT000039579	HIX0016741	BC022494	EC 1.4.3.4
	HIT000029747	HIX0004120	BC000576	EC 1.6.99.7
	HIT000034134	HIX0004835	BC009001	EC 2.8.3.5
	HIT000029748	HIX0017063	BC000578	EC 2.4.2.8
	HIT000010587	HIX0017406	AK027315	EC 5.2.1.8
	HIT000033191	HIX0003280	BC007401	EC 3.1.3.48
	HIT000036817	HIX0006875	BC014621	EC 6.3.5.4
	HIT000041332	HIX0011178	BC031609	EC 3.6.3.10
	HIT000002182	HIX0010992	AF168716	EC 3.1.-.-
	HIT000033623	HIX0021483	BC008064	EC 1.4.3.4
	HIT000015948	HIX0007120	AK091081	EC 2.7.1.107
	HIT000032450	HIX0009123	BC005807	EC 1.14.99.5,EC 1.14.19.1
	HIT000032849	HIX0000153	BC006463	EC 3.4.22.-
	HIT000032041	HIX0020015	BC004863	EC 2.6.1.52
	HIT000032042	HIX0007379	BC004864	EC 3.1.3.16
	HIT000034138	HIX0009701	BC009011	EC 1.14.99.-
	HIT000009001	HIX0013857	AK025727	EC 1.4.3.6
	HIT000032454	HIX0013970	BC005811	EC 2.7.1.99
	HIT000039291	HIX0013180	BC021853	EC 2.4.1.212
	HIT000032455	HIX0015657	BC005815	EC 3.4.21.94
	HIT000028164	HIX0012899	AL833252	EC 2.7.1.-
	HIT000031451	HIX0001233	BC003130	EC 3.1.2.15
	HIT000024687	HIX0001744	AL117525	EC 2.7.1.-
	HIT000036328	HIX0012549	BC013693	EC 2.7.1.112
	HIT000031455	HIX0007164	BC003135	EC 3.4.24.-
	HIT000014679	HIX0015404	AK058073	EC 3.6.1.23
	HIT000003595	HIX0004780	AK001121	EC 3.1.26.3
	HIT000034895	HIX0005936	BC010358	EC 1.14.13.-
	HIT000029761	HIX0007386	BC000594	EC 1.4.3.13
	HIT000029764	HIX0015868	BC000597	EC 3.4.16.5
	HIT000038476	HIX0012407	BC018927	EC 3.2.1.52
	HIT000039642	HIX0004166	BC022804	EC 6.3.2.19
	HIT000033209	HIX0001778	BC007422	EC 3.1.3.2,EC 3.1.3.48
	HIT000020239	HIX0014907	AK095384	EC 3.1.4.17
	HIT000001174	HIX0000233	AB040892	EC 2.7.1.112
	HIT000032458	HIX0009010	BC005821	EC 3.1.3.48
	HIT000020243	HIX0010030	AK095388	EC 3.1.-.-
	HIT000015187	HIX0013871	AK074407	EC 2.3.1.1
	HIT000032054	HIX0012647	BC004880	EC 2.7.4.6
	HIT000006333	HIX0018876	AK023059	EC 3.1.21.-
	HIT000032463	HIX0012701	BC005829	EC 1.6.5.3
	HIT000014041	HIX0015463	AK057427	EC 1.9.3.1
	HIT000013102	HIX0013375	AK056488	EC 3.4.24.-
	HIT000040725	HIX0012676	BC029356	EC 3.4.21.59
	HIT000010617	HIX0002433	AK027345	EC 2.7.1.-
	HIT000002673	HIX0012845	AK000198	EC 2.4.2.26
	HIT000021194	HIX0001723	AK096339	EC 4.2.1.11
	HIT000010618	HIX0019689	AK027346	EC 3.4.21.-
	HIT000005676	HIX0022906	AK022402	EC 2.7.1.-
	HIT000032871	HIX0016469	BC006490	EC 2.7.1.-
	HIT000000139	HIX0010771	AB007882	EC 4.6.1.1
	HIT000032468	HIX0003914	BC005835	EC 3.4.24.71
	HIT000034905	HIX0007329	BC010370	EC 1.6.5.3
	HIT000024711	HIX0019909	AL117549	EC 3.1.3.48
	HIT000032878	HIX0009381	BC006498	EC 1.17.4.1
	HIT000030489	HIX0009408	BC001554	EC 2.7.1.-
	HIT000031476	HIX0013074	BC003159	EC 2.7.7.6
	HIT000012452	HIX0002253	AK055838	EC 2.3.2.2
	HIT000000809	HIX0020518	AB029015	EC 3.1.4.11
	HIT000040615	HIX0004606	BC028707	EC 2.2.1.1
	HIT000037870	HIX0009788	BC017200	EC 3.4.22.17
	HIT000037872	HIX0012130	BC017202	EC 1.3.99.10
	HIT000021199	HIX0014241	AK096344	EC 3.1.-.-
	HIT000037874	HIX0021308	BC017205	EC 2.7.7.6
	HIT000017870	HIX0022184	AK093003	EC 2.7.7.7
	HIT000037212	HIX0016759	BC015607	EC 2.7.1.-
	HIT000034153	HIX0016144	BC009047	EC 3.1.4.17
	HIT000015201	HIX0008946	AK074421	EC 2.1.1.-
	HIT000036844	HIX0004394	BC014665	EC 1.1.1.1
	HIT000032475	HIX0003992	BC005844	EC 1.1.1.30
	HIT000015205	HIX0010485	AK074425	EC 2.7.1.82
	HIT000004746	HIX0016634	AK021472	EC 3.1.6.-
	HIT000031477	HIX0009612	BC003160	EC 3.1.3.2
	HIT000002032	HIX0016993	AF155651	EC 2.7.1.-
	HIT000000153	HIX0002017	AB007896	EC 3.4.21.-
	HIT000030492	HIX0017153	BC001561	EC 3.1.21.-
	HIT000000814	HIX0000716	AB029020	EC 3.1.2.15
	HIT000034913	HIX0009554	BC010389	EC 2.3.1.12
	HIT000042302	HIX0010680	D79987	EC 3.4.22.-
	HIT000037878	HIX0003491	BC017210	EC 1.3.3.3
	HIT000010634	HIX0021598	AK027362	EC 3.1.2.15
	HIT000041352	HIX0011845	BC031651	EC 2.4.1.109
	HIT000007296	HIX0014732	AK024022	EC 1.1.1.62
	HIT000034157	HIX0009783	BC009052	EC 1.3.1.70
	HIT000037884	HIX0004437	BC017218	EC 3.1.1.4
	HIT000007297	HIX0016774	AK024023	EC 2.1.1.-
	HIT000016937	HIX0007320	AK092070	EC 3.4.22.1
	HIT000004574	HIX0021493	AK002100	EC 3.5.1.-
	HIT000024379	HIX0017582	AL096744	EC 2.7.7.7
	HIT000030956	HIX0005132	BC002515	EC 1.2.1.-
	HIT000002041	HIX0007649	AF155661	EC 3.1.3.43
	HIT000014068	HIX0015774	AK057454	EC 2.7.1.37
	HIT000002042	HIX0020051	AF155662	EC 1.6.5.3
	HIT000012466	HIX0008733	AK055852	EC 3.2.1.3
	HIT000002043	HIX0008031	AF155663	EC 5.1.3.14
	HIT000022155	HIX0013221	AK097300	EC 1.3.3.1
	HIT000003634	HIX0010434	AK001160	EC 3.2.1.14
	HIT000030497	HIX0016776	BC001572	EC 5.3.3.5
	HIT000030498	HIX0004745	BC001573	EC 2.-.-.-
	HIT000031492	HIX0000528	BC003178	EC 4.2.99.18
	HIT000012470	HIX0021905	AK055856	EC 3.6.1.23
	HIT000040626	HIX0011244	BC028723	EC 2.7.1.-
	HIT000040627	HIX0017667	BC028724	EC 3.1.3.48
	HIT000042314	HIX0019099	D79999	EC 2.4.2.30
	HIT000010645	HIX0014016	AK027373	EC 3.4.16.-
	HIT000016287	HIX0017291	AK091420	EC 2.7.1.37
	HIT000037510	HIX0005945	BC016282	EC 5.4.99.2
	HIT000033243	HIX0015228	BC007462	EC 2.7.3.2
	HIT000037226	HIX0012805	BC015628	EC 2.6.1.19
	HIT000007313	HIX0018972	AK024039	EC 2.4.1.41
	HIT000005710	HIX0009900	AK022436	EC 6.3.5.1,EC 3.5.-.-
	HIT000024095	HIX0015376	AL050220	EC 3.4.21.-
	HIT000037515	HIX0011622	BC016288	EC 5.2.1.8
	HIT000024385	HIX0022242	AL096750	EC 3.5.2.9
	HIT000032485	HIX0010753	BC005864	EC 2.7.1.-
	HIT000015350	HIX0005572	AK090483	EC 2.4.1.150
	HIT000004584	HIX0023060	AK002110	EC 1.6.5.3
	HIT000030962	HIX0010381	BC002523	EC 3.1.3.48
	HIT000016955	HIX0022386	AK092088	EC 2.1.1.20
	HIT000024100	HIX0003434	AL050226	EC 6.2.1.4
	HIT000027559	HIX0008111	AL832647	EC 2.4.1.102
	HIT000024737	HIX0000655	AL117575	EC 3.1.2.15
	HIT000030007	HIX0017846	BC000923	EC 2.8.2.1
	HIT000030966	HIX0012491	BC002527	EC 3.7.1.2
	HIT000012475	HIX0023390	AK055861	EC 1.6.5.3
	HIT000012476	HIX0022393	AK055862	EC 4.2.1.49
	HIT000030967	HIX0002806	BC002529	EC 1.3.1.8
	HIT000004773	HIX0021571	AK021499	EC 3.4.25.1
	HIT000004593	HIX0002961	AK002119	EC 4.4.1.16
	HIT000001960	HIX0000903	AF150732	EC 3.1.3.48
	HIT000038717	HIX0011338	BC019916	EC 2.7.1.-
	HIT000019625	HIX0014041	AK094770	EC 3.1.4.46
	HIT000040746	HIX0008244	BC029399	EC 4.1.2.13
	HIT000037516	HIX0015862	BC016292	EC 6.3.2.19
	HIT000017906	HIX0006378	AK093039	EC 6.3.2.25
	HIT000016960	HIX0014812	AK092093	EC 6.1.1.20
	HIT000031721	HIX0013250	BC004132	EC 6.1.1.6
	HIT000031722	HIX0023317	BC004134	EC 2.5.1.18
	HIT000030011	HIX0008627	BC000931	EC 3.6.3.14
	HIT000014087	HIX0021861	AK057473	EC 3.1.26.4
	HIT000030013	HIX0017139	BC000933	EC 1.1.1.41
	HIT000002999	HIX0016015	AK000524	EC 2.7.1.48
	HIT000038719	HIX0023140	BC019920	EC 5.4.2.2
	HIT000038720	HIX0012486	BC019921	EC 6.3.3.2
	HIT000030018	HIX0012125	BC000939	EC 3.1.4.11
	HIT000030504	HIX0009172	BC001595	EC 3.1.3.5
	HIT000003662	HIX0001602	AK001188	EC 6.1.1.5
	HIT000037233	HIX0016099	BC015640	EC 1.1.1.184
	HIT000007324	HIX0007587	AK024050	EC 6.3.2.19
	HIT000041639	HIX0005888	BC032627	EC 2.1.1.20
	HIT000033783	HIX0016703	BC008424	EC 2.3.1.57
	HIT000034167	HIX0010367	BC009081	EC 1.2.1.12
	HIT000019637	HIX0009003	AK094782	EC 1.4.1.3
	HIT000019638	HIX0013130	AK094783	EC 3.1.1.1
	HIT000033785	HIX0000468	BC008426	EC 3.1.2.22
	HIT000017913	HIX0013291	AK093046	EC 3.5.-.-
	HIT000005724	HIX0009941	AK022450	EC 3.2.1.18
	HIT000005725	HIX0022598	AK022451	EC 6.2.1.16,EC 6.2.1.1
	HIT000039663	HIX0016083	BC022865	EC 3.6.3.14
	HIT000000673	HIX0003892	AB023173	EC 3.6.3.1
	HIT000031728	HIX0012208	BC004141	EC 2.1.4.1
	HIT000031730	HIX0005740	BC004143	EC 3.4.21.47
	HIT000035218	HIX0016307	BC011362	EC 2.3.2.2
	HIT000030977	HIX0012971	BC002541	EC 2.7.1.38
	HIT000031732	HIX0011529	BC004146	EC 3.4.25.1
	HIT000031733	HIX0010804	BC004147	EC 3.2.1.17
	HIT000030019	HIX0008655	BC000941	EC 2.7.9.3
	HIT000003665	HIX0015730	AK001191	EC 2.1.1.37
	HIT000039939	HIX0014776	BC025414	EC 3.1.3.2
	HIT000039940	HIX0011677	BC025415	EC 3.5.4.16
	HIT000040090	HIX0011190	BC026072	EC 3.1.2.15
	HIT000039941	HIX0004512	BC025416	EC 2.5.1.18
	HIT000006676	HIX0004507	AK023402	EC 2.3.1.88
	HIT000038498	HIX0001400	BC018992	EC 6.3.1.2
	HIT000005734	HIX0008472	AK022460	EC 3.1.13.-
	HIT000005079	HIX0014886	AK021805	EC 3.3.2.3
	HIT000039668	HIX0013601	BC022874	EC 2.1.2.1
	HIT000038503	HIX0022130	BC018999	EC 3.1.4.-
	HIT000007341	HIX0007298	AK024067	EC 3.1.3.16
	HIT000033247	HIX0003151	BC007493	EC 3.2.1.23
	HIT000000685	HIX0005312	AB023185	EC 2.7.1.123
	HIT000032504	HIX0001326	BC005894	EC 1.14.13.8
	HIT000030988	HIX0018051	BC002555	EC 2.7.1.-
	HIT000018857	HIX0008805	AK094000	EC 2.7.1.-
	HIT000038314	HIX0021627	BC018207	EC 2.6.1.2
	HIT000018863	HIX0012877	AK094006	EC 1.10.2.2
	HIT000026653	HIX0019554	AL713728	EC 1.-.-.-
	HIT000037246	HIX0015910	BC015660	EC 3.1.3.48
	HIT000006688	HIX0004222	AK023414	EC 1.3.99.5
	HIT000007344	HIX0020646	AK024070	EC 6.3.4.2
	HIT000031559	HIX0015698	BC003501	EC 4.3.3.2
	HIT000031560	HIX0023468	BC003502	EC 3.1.-.-
	HIT000016331	HIX0022561	AK091464	EC 3.4.24.-
	HIT000030731	HIX0015301	BC001900	EC 2.6.1.42
	HIT000029013	HIX0012909	AL834283	EC 2.8.2.23
	HIT000007352	HIX0003741	AK024078	EC 2.7.1.-
	HIT000030735	HIX0006641	BC001904	EC 5.4.2.1
	HIT000000698	HIX0002785	AB023198	EC 2.7.1.68
	HIT000030736	HIX0001121	BC001906	EC 2.5.1.18
	HIT000030029	HIX0001626	BC000961	EC 1.14.99.-
	HIT000010978	HIX0010664	AK027706	EC 2.7.1.112
	HIT000020606	HIX0006371	AK095751	EC 2.7.1.-
	HIT000038725	HIX0006059	BC019954	EC 2.7.7.50,EC 3.1.3.33
	HIT000018873	HIX0020652	AK094016	EC 2.4.-.-
	HIT000008298	HIX0001089	AK025024	EC 4.6.1.2
	HIT000037915	HIX0005462	BC017272	EC 2.7.1.-
	HIT000033801	HIX0000462	BC008451	EC 5.2.1.8
	HIT000033802	HIX0008322	BC008452	EC 3.6.3.14
	HIT000020613	HIX0000710	AK095758	EC 2.4.99.-
	HIT000008301	HIX0015635	AK025027	EC 3.1.4.11
	HIT000017283	HIX0014472	AK092416	EC 4.99.1.1
	HIT000007354	HIX0013797	AK024080	EC 5.99.1.3
	HIT000032218	HIX0017030	BC005111	EC 1.4.1.3
	HIT000028545	HIX0001343	AL833633	EC 6.1.1.12
	HIT000007358	HIX0010393	AK024084	EC 3.4.21.41
	HIT000032219	HIX0019667	BC005115	EC 2.7.1.-
	HIT000035762	HIX0010205	BC012333	EC 1.3.3.2
	HIT000029024	HIX0013501	AL834294	EC 3.4.22.-
	HIT000011725	HIX0023099	AK055111	EC 2.4.1.41
	HIT000007362	HIX0017696	AK024088	EC 3.2.1.18
	HIT000003976	HIX0013175	AK001502	EC 2.1.1.-
	HIT000035236	HIX0023078	BC011392	EC 2.7.1.25,EC 2.7.7.4
	HIT000030745	HIX0006786	BC001917	EC 1.1.1.37
	HIT000031002	HIX0020123	BC002573	EC 4.2.1.75
	HIT000031004	HIX0013041	BC002576	EC 3.4.24.24
	HIT000031007	HIX0014810	BC002579	EC 1.3.99.7
	HIT000026665	HIX0018943	AL713740	EC 3.4.22.-
	HIT000030039	HIX0008307	BC000977	EC 4.2.1.24
	HIT000021564	HIX0013922	AK096709	EC 3.4.11.-
	HIT000034341	HIX0000387	BC009405	EC 2.7.4.3
	HIT000010991	HIX0008726	AK027719	EC 2.7.1.-
	HIT000017289	HIX0011493	AK092422	EC 3.1.27.-
	HIT000034344	HIX0000479	BC009408	EC 6.3.4.2
	HIT000041660	HIX0021510	BC032665	EC 2.7.1.-
	HIT000005765	HIX0003823	AK022491	EC 2.4.1.-
	HIT000017956	HIX0000463	AK093089	EC 2.8.3.5
	HIT000030750	HIX0011819	BC001922	EC 2.3.1.61
	HIT000030754	HIX0012187	BC001926	EC 2.7.3.2
	HIT000031010	HIX0012049	BC002582	EC 6.3.2.-
	HIT000031766	HIX0003895	BC004187	EC 6.4.1.4,EC 6.3.4.14
	HIT000023143	HIX0013095	AK098313	EC 2.6.1.1
	HIT000003051	HIX0023329	AK000576	EC 1.13.99.1
	HIT000022227	HIX0000557	AK097373	EC 1.14.15.3
	HIT000041663	HIX0007500	BC032670	EC 2.1.1.77
	HIT000010999	HIX0020697	AK027727	EC 2.7.1.-
	HIT000002207	HIX0017874	AF183420	EC 1.8.4.6
	HIT000042086	HIX0006782	BC034277	EC 1.6.2.4
	HIT000018894	HIX0009107	AK094037	EC 3.2.1.-
	HIT000015697	HIX0012235	AK090830	EC 3.1.2.15
	HIT000017958	HIX0007235	AK093091	EC 2.4.1.41
	HIT000010060	HIX0010342	AK026786	EC 2.1.1.-
	HIT000006720	HIX0007031	AK023446	EC 1.5.1.10
	HIT000028567	HIX0010072	AL833655	EC 3.4.22.-
	HIT000017966	HIX0005673	AK093099	EC 1.11.1.9
	HIT000035776	HIX0001748	BC012356	EC 6.3.4.4
	HIT000032241	HIX0010386	BC005139	EC 3.1.2.15
	HIT000011746	HIX0010193	AK055132	EC 3.4.24.-
	HIT000030761	HIX0000548	BC001934	EC 1.10.2.2
	HIT000031018	HIX0010066	BC002591	EC 3.4.24.22
	HIT000031021	HIX0014841	BC002595	EC 1.6.5.3
	HIT000013493	HIX0021511	AK056879	EC 2.7.1.-
	HIT000021579	HIX0016276	AK096724	EC 2.7.1.67
	HIT000026684	HIX0013128	AL713761	EC 3.1.1.1
	HIT000042088	HIX0008203	BC034281	EC 1.1.1.62
	HIT000033471	HIX0017763	BC007825	EC 3.1.6.4
	HIT000032243	HIX0012225	BC005141	EC 2.7.1.-
	HIT000035387	HIX0010173	BC011703	EC 3.4.21.-
	HIT000017316	HIX0003314	AK092449	EC 3.2.1.35
	HIT000032247	HIX0015564	BC005147	EC 5.2.1.8
	HIT000030768	HIX0007843	BC001941	EC 1.-.-.-,EC 5.1.3.-
	HIT000011755	HIX0020982	AK055141	EC 2.7.7.6
	HIT000042205	HIX0012234	D29956	EC 3.1.2.15
	HIT000022247	HIX0022022	AK097393	EC 4.6.1.1
	HIT000022249	HIX0006339	AK097395	EC 1.15.1.1
	HIT000037615	HIX0016669	BC016652	EC 2.7.1.112
	HIT000033477	HIX0002920	BC007831	EC 3.1.4.17
	HIT000018911	HIX0004251	AK094054	EC 3.4.21.-
	HIT000033479	HIX0001053	BC007833	EC 2.7.1.68
	HIT000017319	HIX0007050	AK092452	EC 1.1.1.205
	HIT000018914	HIX0016044	AK094057	EC 3.4.24.-
	HIT000037618	HIX0000134	BC016657	EC 1.14.11.4
	HIT000031589	HIX0015800	BC003551	EC 2.3.2.13
	HIT000028588	HIX0009038	AL833676	EC 2.4.2.30
	HIT000031594	HIX0014289	BC003556	EC 3.1.2.15
	HIT000013508	HIX0003348	AK056894	EC 3.1.3.16
	HIT000018267	HIX0012032	AK093400	EC 3.4.24.-
	HIT000041882	HIX0012219	BC033645	EC 3.6.1.23
	HIT000033484	HIX0000179	BC007840	EC 1.3.5.1,EC 1.3.99.1
	HIT000017331	HIX0009870	AK092464	EC 1.2.1.5
	HIT000005144	HIX0017607	AK021870	EC 5.-.-.-
	HIT000012714	HIX0011970	AK056100	EC 6.1.1.2
	HIT000036217	HIX0002546	BC013329	EC 3.4.14.5
	HIT000031280	HIX0001285	BC002906	EC 2.7.1.48
	HIT000030786	HIX0015578	BC001960	EC 1.1.1.41
	HIT000000236	HIX0007418	AB011091	EC 2.4.1.-
	HIT000012723	HIX0013045	AK056109	EC 3.1.2.14
	HIT000000237	HIX0023251	AB011092	EC 4.6.1.1
	HIT000031605	HIX0001636	BC003567	EC 3.3.2.3
	HIT000031606	HIX0021617	BC003568	EC 2.7.1.20
	HIT000004027	HIX0007895	AK001553	EC 2.7.4.10
	HIT000030794	HIX0008409	BC001968	EC 2.7.1.-
	HIT000000243	HIX0011853	AB011098	EC 2.3.1.50,EC 2.6.-.-
	HIT000040411	HIX0017755	BC028035	EC 3.1.-.-
	HIT000009295	HIX0013113	AK026021	EC 2.7.1.21
	HIT000009297	HIX0008960	AK026023	EC 2.7.7.6
	HIT000023189	HIX0001421	AK098359	EC 2.1.1.32
	HIT000033490	HIX0019062	BC007852	EC 2.7.1.37
	HIT000037627	HIX0000815	BC016675	EC 2.3.1.12
	HIT000012725	HIX0009306	AK056111	EC 3.1.3.48
	HIT000035799	HIX0005461	BC012390	EC 3.4.21.38
	HIT000035800	HIX0004652	BC012392	EC 3.5.1.26
	HIT000005158	HIX0013756	AK021884	EC 3.4.11.-
	HIT000030795	HIX0015250	BC001970	EC 3.1.3.16
	HIT000029448	HIX0010142	BC000234	EC 2.1.1.1
	HIT000035804	HIX0016838	BC012399	EC 3.1.3.48
	HIT000029449	HIX0014684	BC000235	EC 3.4.21.53
	HIT000023190	HIX0019955	AK098360	EC 2.7.1.40
	HIT000022562	HIX0016244	AK097708	EC 1.6.4.5
	HIT000023194	HIX0008961	AK098364	EC 2.7.7.6
	HIT000033980	HIX0015359	BC008800	EC 2.7.7.7
	HIT000019879	HIX0009909	AK095024	EC 3.1.4.17
	HIT000040416	HIX0022172	BC028049	EC 3.1.3.16
	HIT000023199	HIX0020810	AK098369	EC 3.-.-.-
	HIT000009308	HIX0010825	AK026034	EC 3.4.19.6
	HIT000011045	HIX0000660	AK027773	EC 3.-.-.-
	HIT000032622	HIX0018053	BC006124	EC 1.1.1.205
	HIT000034729	HIX0012001	BC010002	EC 2.7.3.2
	HIT000006110	HIX0002741	AK022836	EC 4.2.1.11
	HIT000037631	HIX0000381	BC016689	EC 6.1.1.1
	HIT000031618	HIX0016459	BC003582	EC 2.7.7.6
	HIT000035421	HIX0014806	BC011748	EC 3.1.26.-
	HIT000003386	HIX0004793	AK000912	EC 5.1.99.4
	HIT000011797	HIX0019128	AK055183	EC 3.4.21.42
	HIT000022568	HIX0004007	AK097714	EC 2.7.1.-
	HIT000029459	HIX0003999	BC000249	EC 3.1.4.17
	HIT000011802	HIX0013531	AK055188	EC 3.1.2.15
	HIT000033989	HIX0013086	BC008812	EC 2.7.1.37
	HIT000007714	HIX0020758	AK024440	EC 2.8.3.-
	HIT000034388	HIX0018421	BC009472	EC 3.1.-.-
	HIT000041895	HIX0011401	BC033675	EC 4.2.1.46
	HIT000018947	HIX0007833	AK094090	EC 1.14.15.4
	HIT000018303	HIX0008833	AK093436	EC 2.7.1.37
	HIT000018305	HIX0000014	AK093438	EC 6.3.2.25
	HIT000033505	HIX0018803	BC007872	EC 2.7.1.21
	HIT000016704	HIX0021874	AK091837	EC 3.2.1.31
	HIT000002426	HIX0014942	AF261134	EC 1.6.5.3
	HIT000006120	HIX0000445	AK022846	EC 3.1.3.56
	HIT000035427	HIX0007183	BC011754	EC 5.3.4.1
	HIT000032282	HIX0015370	BC005196	EC 3.4.21.35
	HIT000035430	HIX0000622	BC011758	EC 6.1.1.15
	HIT000029460	HIX0012691	BC000250	EC 2.7.4.6
	HIT000029461	HIX0003589	BC000251	EC 2.7.1.37
	HIT000031626	HIX0014591	BC003594	EC 1.10.2.2
	HIT000029463	HIX0016502	BC000253	EC 4.3.2.2
	HIT000029464	HIX0010648	BC000254	EC 2.7.1.37
	HIT000023212	HIX0011356	AK098382	EC 3.6.1.34
	HIT000033996	HIX0002431	BC008820	EC 3.6.1.-
	HIT000041899	HIX0000746	BC033680	EC 3.5.3.18
	HIT000004063	HIX0017170	AK001589	EC 1.14.11.8,EC 1.14.11.1
	HIT000040421	HIX0014900	BC028068	EC 2.7.1.112
	HIT000011063	HIX0007218	AK027791	EC 1.14.13.39
	HIT000023219	HIX0009832	AK098389	EC 2.4.1.149
	HIT000041902	HIX0007565	BC033684	EC 3.4.17.-
	HIT000041904	HIX0022766	BC033687	EC 2.1.2.9
	HIT000011070	HIX0010171	AK027798	EC 3.4.21.-
	HIT000036230	HIX0000304	BC013360	EC 3.1.4.-
	HIT000036631	HIX0009235	BC014309	EC 3.1.1.3
	HIT000012755	HIX0020088	AK056141	EC 3.1.4.47,EC 3.1.4.11
	HIT000029468	HIX0007101	BC000260	EC 1.1.1.21
	HIT000004066	HIX0023091	AK001592	EC 1.13.11.21
	HIT000029474	HIX0021596	BC000266	EC 1.6.5.3
	HIT000029476	HIX0020488	BC000268	EC 3.4.25.1
	HIT000023224	HIX0016760	AK098394	EC 3.1.2.15
	HIT000009335	HIX0014848	AK026061	EC 3.3.2.3
	HIT000041908	HIX0004954	BC033692	EC 1.1.1.34
	HIT000034010	HIX0007102	BC008837	EC 1.1.1.-
	HIT000034011	HIX0012373	BC008838	EC 2.7.1.-
	HIT000025183	HIX0007283	AL136587	EC 2.3.1.51
	HIT000035440	HIX0007223	BC011770	EC 2.7.1.-
	HIT000032020	HIX0007636	BC004553	EC 2.7.1.-
	HIT000035441	HIX0013277	BC011772	EC 3.1.4.11
	HIT000012765	HIX0004354	AK056151	EC 3.1.3.48
	HIT000034755	HIX0014973	BC010035	EC 1.10.2.2
	HIT000030226	HIX0017913	BC001214	EC 2.1.1.-
	HIT000031312	HIX0018478	BC002953	EC 3.2.1.113
	HIT000038839	HIX0009058	BC020596	EC 1.14.14.1
	HIT000031313	HIX0002094	BC002954	EC 2.7.7.9
	HIT000034757	HIX0009089	BC010038	EC 5.4.2.1
	HIT000031315	HIX0014693	BC002956	EC 3.4.21.92
	HIT000031317	HIX0016825	BC002959	EC 3.1.11.2
	HIT000038588	HIX0001987	BC019263	EC 5.1.3.3
	HIT000007087	HIX0002276	AK023813	EC 3.2.1.3
	HIT000009349	HIX0022318	AK026075	EC 3.2.2.-
	HIT000032640	HIX0015297	BC006161	EC 2.7.1.-
	HIT000034019	HIX0012337	BC008848	EC 5.2.1.8
	HIT000013719	HIX0016926	AK057105	EC 2.7.1.112
	HIT000025195	HIX0003507	AL136599	EC 3.4.22.-
	HIT000006152	HIX0011518	AK022878	EC 3.1.1.-
	HIT000040659	HIX0013446	BC029032	EC 1.13.11.33
	HIT000031323	HIX0011002	BC002967	EC 1.2.1.3
	HIT000001865	HIX0004832	AF100763	EC 2.7.1.-
	HIT000012781	HIX0011630	AK056167	EC 2.4.1.143
	HIT000001980	HIX0004569	AF151033	EC 6.3.5.-
	HIT000019266	HIX0014155	AK094411	EC 1.14.99.-
	HIT000029489	HIX0013284	BC000286	EC 4.1.1.9
	HIT000019267	HIX0018455	AK094412	EC 2.5.1.18
	HIT000038073	HIX0011054	BC017671	EC 3.2.1.-
	HIT000038599	HIX0009126	BC019276	EC 1.6.5.3
	HIT000039700	HIX0016632	BC023152	EC 2.4.1.186
	HIT000032645	HIX0017100	BC006170	EC 3.1.6.13
	HIT000009363	HIX0023123	AK026089	EC 1.-.-.-
	HIT000012784	HIX0006578	AK056170	EC 3.1.4.17
	HIT000004378	HIX0021219	AK001904	EC 1.3.3.-
	HIT000031327	HIX0001787	BC002973	EC 3.1.26.4
	HIT000034772	HIX0009575	BC010058	EC 2.4.1.-
	HIT000035460	HIX0003345	BC011798	EC 2.3.1.37,EC 2.6.-.-
	HIT000029493	HIX0013992	BC000293	EC 2.7.4.6
	HIT000034588	HIX0007971	BC009801	EC 1.6.5.3
	HIT000038372	HIX0019377	BC018625	EC 2.4.2.28
	HIT000020882	HIX0007629	AK096027	EC 3.6.3.14
	HIT000034591	HIX0011731	BC009806	EC 1.5.1.5,EC 3.5.4.9,EC 6.3.4.3
	HIT000010311	HIX0018420	AK027037	EC 3.5.3.11
	HIT000034029	HIX0013148	BC008861	EC 3.6.3.14
	HIT000036649	HIX0009489	BC014340	EC 1.1.1.27
	HIT000034031	HIX0005907	BC008863	EC 2.7.7.6
	HIT000019941	HIX0008885	AK095086	EC 2.7.1.1
	HIT000034035	HIX0001238	BC008868	EC 1.6.5.3
	HIT000027218	HIX0012579	AL832306	EC 3.2.1.114
	HIT000040668	HIX0011752	BC029050	EC 3.5.3.1
	HIT000040669	HIX0018251	BC029051	EC 3.1.6.12
	HIT000012800	HIX0000544	AK056186	EC 2.4.1.101
	HIT000040672	HIX0009683	BC029055	EC 3.4.23.1
	HIT000040673	HIX0017669	BC029057	EC 1.4.3.3
	HIT000022629	HIX0016618	AK097775	EC 2.7.1.32,EC 2.7.1.82
	HIT000040260	HIX0013764	BC027459	EC 2.7.1.68
	HIT000018361	HIX0002530	AK093494	EC 2.7.1.-
	HIT000013745	HIX0001524	AK057131	EC 3.4.17.4
	HIT000016761	HIX0009707	AK091894	EC 3.5.1.1
	HIT000034046	HIX0002802	BC008879	EC 2.1.2.3,EC 3.5.4.10,EC 4.2.99.11
	HIT000032659	HIX0013825	BC006195	EC 4.1.3.8
	HIT000016764	HIX0003855	AK091897	EC 3.1.4.4
	HIT000012146	HIX0009285	AK055532	EC 3.-.-.-
	HIT000011204	HIX0014437	AK054590	EC 3.-.-.-
	HIT000030266	HIX0006036	BC001258	EC 5.4.2.3
	HIT000003463	HIX0000677	AK000989	EC 3.1.4.17
	HIT000038384	HIX0006994	BC018648	EC 1.8.1.4
	HIT000038385	HIX0020818	BC018649	EC 2.7.7.6
	HIT000039605	HIX0004433	BC022526	EC 2.6.1.-
	HIT000005388	HIX0004688	AK022114	EC 1.14.14.1
	HIT000004404	HIX0009491	AK001930	EC 1.1.1.27
	HIT000029768	HIX0008036	BC000605	EC 1.1.1.79
	HIT000020907	HIX0013854	AK096052	EC 2.7.1.37
	HIT000009681	HIX0004112	AK026407	EC 3.2.2.5
	HIT000039608	HIX0002523	BC022530	EC 2.7.1.37
	HIT000034058	HIX0013622	BC008892	EC 1.2.1.5
	HIT000005398	HIX0012156	AK022124	EC 2.7.1.112
	HIT000039614	HIX0011962	BC022539	EC 1.14.-.-
	HIT000035176	HIX0009515	BC011034	EC 1.14.11.1
	HIT000029779	HIX0009620	BC000617	EC 1.6.5.3
	HIT000030279	HIX0000256	BC001273	EC 5.1.3.2
	HIT000030284	HIX0010006	BC001278	EC 3.4.21.-
	HIT000021863	HIX0012440	AK097008	EC 3.2.2.23
	HIT000018670	HIX0014832	AK093803	EC 2.7.1.37
	HIT000041478	HIX0000700	BC032308	EC 2.7.7.30
	HIT000041114	HIX0018042	BC030705	EC 3.4.22.-
	HIT000041479	HIX0003782	BC032309	EC 3.1.1.-
	HIT000041115	HIX0004599	BC030707	EC 5.2.1.8
	HIT000032069	HIX0009702	BC004901	EC 1.14.99.-
	HIT000008092	HIX0010067	AK024818	EC 3.4.24.7
	HIT000039619	HIX0000101	BC022545	EC 4.2.1.11
	HIT000034615	HIX0011023	BC009849	EC 4.2.1.13
	HIT000025534	HIX0007166	AL136938	EC 2.5.1.18
	HIT000014709	HIX0016319	AK058103	EC 2.7.1.126
	HIT000005408	HIX0009550	AK022134	EC 1.11.1.6
	HIT000001906	HIX0004335	AF113125	EC 3.-.-.-
	HIT000027257	HIX0019150	AL832345	EC 2.7.1.-
	HIT000002689	HIX0016852	AK000214	EC 3.1.4.46
	HIT000002690	HIX0014910	AK000215	EC 3.4.19.3
	HIT000001758	HIX0007146	AF067166	EC 1.6.5.3
	HIT000029787	HIX0002480	BC000629	EC 6.1.1.12
	HIT000004430	HIX0008425	AK001956	EC 4.2.1.70
	HIT000030292	HIX0004657	BC001286	EC 3.5.4.12
	HIT000000503	HIX0018896	AB018321	EC 3.6.3.9
	HIT000001202	HIX0004196	AB040920	EC 3.6.3.1
	HIT000023587	HIX0008369	AK098757	EC 3.4.25.1
	HIT000034616	HIX0014554	BC009850	EC 6.3.2.19
	HIT000036339	HIX0007344	BC013732	EC 2.3.1.5
	HIT000037085	HIX0003758	BC015338	EC 3.4.17.2
	HIT000036341	HIX0001429	BC013734	EC 1.14.99.1
	HIT000032081	HIX0011065	BC004916	EC 2.1.1.-
	HIT000029791	HIX0006028	BC000633	EC 2.7.1.-
	HIT000029793	HIX0003177	BC000635	EC 2.3.1.16
	HIT000035956	HIX0017638	BC012799	EC 2.7.1.11
	HIT000012190	HIX0012736	AK055576	EC 3.4.21.59
	HIT000004442	HIX0022138	AK001968	EC 3.1.2.14
	HIT000023595	HIX0014426	AK098765	EC 3.6.3.14,EC 3.6.1.34
	HIT000009706	HIX0015721	AK026432	EC 2.7.1.112
	HIT000041490	HIX0006550	BC032324	EC 1.1.1.31
	HIT000038397	HIX0002592	BC018682	EC 2.3.1.48
	HIT000041493	HIX0012428	BC032329	EC 1.14.15.6
	HIT000039745	HIX0006959	BC024165	EC 2.7.7.6
	HIT000008111	HIX0006484	AK024837	EC 1.6.5.3
	HIT000025081	HIX0010013	AL133614	EC 3.4.17.21
	HIT000032089	HIX0007990	BC004926	EC 3.6.1.17
	HIT000035599	HIX0017658	BC012009	EC 2.7.1.-
	HIT000039053	HIX0011803	BC020966	EC 3.6.1.6
	HIT000004444	HIX0000936	AK001970	EC 3.2.1.113
	HIT000011541	HIX0016982	AK054927	EC 3.-.-.-
	HIT000009717	HIX0020392	AK026443	EC 3.6.3.8
	HIT000021894	HIX0023153	AK097039	EC 1.14.13.8
	HIT000041496	HIX0020704	BC032336	EC 3.6.1.29
	HIT000037090	HIX0014754	BC015350	EC 2.4.2.29
	HIT000018704	HIX0013631	AK093838	EC 2.7.1.-
	HIT000001230	HIX0010138	AB040948	EC 3.1.2.15
	HIT000001231	HIX0009051	AB040949	EC 3.1.4.11
	HIT000005435	HIX0019422	AK022161	EC 2.7.1.-
	HIT000008123	HIX0011953	AK024849	EC 2.7.7.19
	HIT000039059	HIX0014602	BC020972	EC 2.7.1.-
	HIT000032908	HIX0013891	BC006538	EC 2.3.1.97
	HIT000035603	HIX0003400	BC012017	EC 3.1.26.5
	HIT000034928	HIX0014809	BC010419	EC 3.1.22.1
	HIT000013149	HIX0016873	AK056535	EC 2.7.1.-
	HIT000001327	HIX0013052	AB046832	EC 1.-.-.-
	HIT000004454	HIX0011487	AK001980	EC 2.4.2.30
	HIT000029808	HIX0002861	BC000653	EC 3.4.11.21
	HIT000029812	HIX0003031	BC000657	EC 3.2.2.-,EC 4.2.99.18
	HIT000009724	HIX0023363	AK026450	EC 2.3.1.20
	HIT000021903	HIX0005932	AK097048	EC 2.5.1.18
	HIT000018706	HIX0003612	AK093840	EC 4.6.1.1
	HIT000006388	HIX0023173	AK023114	EC 2.7.1.23
	HIT000035605	HIX0007439	BC012022	EC 3.1.3.16
	HIT000005446	HIX0000987	AK022172	EC 1.14.13.8
	HIT000014748	HIX0018220	AK058142	EC 1.3.99.6
	HIT000013154	HIX0011131	AK056540	EC 2.4.1.-
	HIT000036355	HIX0020182	BC013768	EC 6.4.1.3
	HIT000030512	HIX0016976	BC001605	EC 2.7.6.1
	HIT000013159	HIX0000524	AK056545	EC 6.3.2.-
	HIT000002726	HIX0014819	AK000251	EC 2.1.1.32
	HIT000001340	HIX0006884	AB046845	EC 6.3.2.-
	HIT000020309	HIX0012125	AK095454	EC 3.1.4.11
	HIT000034649	HIX0009007	BC009894	EC 2.7.1.25,EC 2.7.7.4
	HIT000028243	HIX0010780	AL833331	EC 1.1.1.27
	HIT000008139	HIX0008226	AK024865	EC 2.4.1.41
	HIT000005454	HIX0011458	AK022180	EC 6.1.1.16
	HIT000034653	HIX0016698	BC009898	EC 2.5.1.22
	HIT000004800	HIX0014914	AK021526	EC 5.5.1.4
	HIT000028247	HIX0001210	AL833335	EC 3.6.3.9
	HIT000000553	HIX0012386	AB020643	EC 5.1.3.-
	HIT000000554	HIX0005151	AB020644	EC 6.2.1.3
	HIT000000555	HIX0019787	AB020645	EC 3.5.1.2
