# Supplementary material for: Integrative Annotation of 21,037 Human Genes Validated by Full-Length cDNA Clones
Source: PLoS Biol. 2004 Apr 20;2(6):e162. doi: 10.1371/journal.pbio.0020162 (PMC393292; doi:10.1371/journal.pbio.0020162)
Supplement: Dataset S3 — (56 KB XLS). [file pbio.0020162.sd003.xls]

## Sheet: Dataset3
Dataset 3.
List of polymorphic microsatellites inferred by comparisons between the H-Inv cDNAs and genomic sequences.
accession number	start position of indel when compared with genome	end position of indel when compared with genome	insertion/deletion	length of insertion/deletion	sequence of insertion/deletion	start position of microsatellite motif	end position of microsatellite motif	unit length of microsatellite	unit of microsatellite	number of repeats	position in cDNAs (5'UTR/ORF/3'UTR)
AB007925	3769	3774	I	6	ACACAC	3769	3798	2	AC	15	3'UTR
AB007948	4777	4782	I	6	CACACA	4735	4782	2	AC	24	3'UTR
AB011103	4687	4688	D	4	GTGT	4688	4729	2	GT	21	3'UTR
AB011116	3034	3055	I	22	ACACACACACACACACACACAC	3034	3085	2	AC	26	3'UTR
AB011117	5294	5295	I	2	AT	5294	5319	2	AT	13	3'UTR
AB014535	4872	4881	I	10	GTGTGTGTGT	4872	4905	2	GT	17	3'UTR
AB014581	3102	3103	D	2	TG	3103	3124	2	TG	11	3'UTR
AB018269	4192	4193	D	2	TG	4193	4212	2	TG	10	3'UTR
AB023154	3565	3570	I	6	TATATA	3565	3590	2	TA	13	3'UTR
AB023186	4232	4247	I	16	AGAGAGAGAGAGAGAG	4203	4246	2	AG	22	3'UTR
AB028952	3554	3557	I	4	CACA	3554	3601	2	CA	24	3'UTR
AB032977	3967	3968	D	18	ACACACACACACACACAC	3968	3995	2	AC	14	3'UTR
AB033006	2744	2749	I	6	TGTGTG	2744	2777	2	TG	17	3'UTR
AB033020	5062	5069	I	8	TGTGTGTG	5062	5101	2	TG	20	3'UTR
AB033078	3949	3950	D	2	TG	3950	3971	2	TG	11	3'UTR
AB037814	4148	4150	I	3	CCG	4128	4148	3	CCG	7	ORF
AB040912	4060	4061	I	2	GT	4060	4095	2	GT	18	3'UTR
AB046765	3949	3950	D	8	ACACACAC	3950	3973	2	AC	12	3'UTR
AB046766	3710	3721	I	12	ATATATATATAT	3710	3753	2	AT	22	3'UTR
AB051444	6181	6212	I	32	TCTTTCTTTCTTTCTTTCTTTCTTTCTTTCTT	6175	6210	4	CTTT	9	ORF
AB051509	7302	7303	D	2	AC	7303	7334	2	AC	16	3'UTR
AB051529	23	25	I	3	CCG	23	49	3	CCG	9	5'UTR
AB067471	3150	3155	I	6	TGTGTG	3131	3154	2	TG	12	3'UTR
AB067496	4388	4389	D	8	AGATAGAT	4389	4432	4	AGAT	11	3'UTR
AK000189	231	232	I	2	CA	198	231	2	CA	17	5'UTR
AK001171	630	631	D	6	TGTGTG	587	630	2	GT	22	3'UTR
AK001605	1363	1368	I	6	GTGTGT	1363	1416	2	GT	27	3'UTR
AK002000	1000	1005	I	6	TGTGTG	1000	1031	2	TG	16	5'UTR
AK021584	1123	1126	I	4	GAGA	1123	1160	2	GA	19	5'UTR
AK021937	2138	2167	I	30	CACACACACACACACACACACACACACACA	2138	2179	2	CA	21	3'UTR
AK022082	173	184	I	12	ACACACACACAC	173	210	2	AC	19	5'UTR
AK022114	1789	1794	I	6	ACACAC	1789	1826	2	AC	19	3'UTR
AK022315	1215	1216	D	6	GTGTGT	1216	1261	2	GT	23	5'UTR
AK022352	1136	1143	I	8	AAATAAAT	1114	1141	4	AATA	7	ORF
AK022986	1542	1547	I	6	ACACAC	1515	1546	2	AC	16	3'UTR
AK023058	477	478	D	6	GAGAGA	452	477	2	AG	13	5'UTR
AK023139	1878	1879	D	2	GT	1879	1900	2	GT	11	3'UTR
AK023414	1393	1394	D	2	CA	1394	1433	2	CA	20	3'UTR
AK023464	579	580	D	2	AC	580	607	2	AC	14	3'UTR
AK023560	16	18	I	3	GGC	16	33	3	GGC	6	ORF
AK023716	1736	1737	D	6	ACACAC	1737	1766	2	AC	15	3'UTR
AK023755	2402	2403	I	2	AC	2349	2402	2	AC	27	3'UTR
AK023866	2167	2168	D	4	GTGT	2124	2167	2	TG	22	3'UTR
AK023940	1201	1202	I	2	AC	1201	1236	2	AC	18	5'UTR
AK024229	2127	2128	I	2	GT	2127	2162	2	GT	18	ORF
AK024293	1418	1429	I	12	TGTGTGTGTGTG	1385	1428	2	TG	22	5'UTR
AK024350	1425	1426	D	6	ACACAC	1426	1455	2	AC	15	3'UTR
AK024509	809	810	D	4	ACAC	780	809	2	CA	15	ORF
AK024617	1645	1646	D	12	ACACACACACAC	1646	1689	2	AC	22	5'UTR
AK024663	952	956	I	5	TTTGT	952	986	5	TTTGT	7	3'UTR
AK024852	1211	1218	I	8	TTTGTGTG	1174	1215	2	TG	21	3'UTR
AK025053	1926	1927	I	2	AC	1891	1926	2	AC	18	ORF
AK025061	2183	2184	D	10	CACACACACA	2184	2219	2	CA	18	3'UTR
AK025451	1565	1566	D	18	TGTGTGTGTGTGTGTGTG	1566	1601	2	TG	18	5'UTR
AK025613	2669	2670	D	4	TGTG	2648	2669	2	GT	11	5'UTR
AK026512	1004	1017	I	14	TAAATATATATATA	969	1014	2	TA	23	5'UTR
AK027209	2171	2176	I	6	GAGAGA	2171	2198	2	GA	14	3'UTR
AK027239	2027	2028	I	2	GT	2027	2054	2	GT	14	5'UTR
AK027345	1162	1163	D	4	CACA	1139	1162	2	AC	12	3'UTR
AK027368	1701	1704	I	4	ACAC	1651	1704	2	CA	27	ORF
AK027872	976	981	I	6	CTCCTC	976	1023	3	CTC	16	ORF
AK054733	1131	1132	I	2	CT	1131	1156	2	CT	13	ORF
AK054768	1373	1378	I	6	CTCTCT	1352	1377	2	CT	13	3'UTR
AK055233	172	173	D	2	GT	173	210	2	GT	19	5'UTR
AK055292	76	77	D	8	CACACACA	77	102	2	CA	13	5'UTR
AK055459	1649	1650	D	2	CA	1650	1683	2	CA	17	3'UTR
AK055527	2133	2134	I	2	AC	2098	2133	2	AC	18	5'UTR
AK055564	2021	2022	D	12	TGTGTGTGTGTG	2022	2053	2	TG	16	5'UTR
AK055743	965	978	I	14	TGTGTTTGTGTGTG	942	971	2	TG	15	3'UTR
AK055821	567	568	I	2	TG	567	594	2	TG	14	3'UTR
AK055921	1919	1936	I	18	TATATATATATATATATA	1902	1935	2	TA	17	3'UTR
AK055994	62	63	D	4	TGTG	35	62	2	GT	14	5'UTR
AK056207	1405	1406	D	2	TG	1406	1453	2	TG	24	3'UTR
AK056235	2404	2405	D	4	CTCT	2369	2404	2	TC	18	3'UTR
AK056431	2440	2441	D	2	CA	2441	2484	2	CA	22	5'UTR
AK056985	313	328	I	16	CTCTCTCTCTCTCTCT	271	328	2	TC	29	5'UTR
AK056991	1234	1235	I	2	AC	1234	1281	2	AC	24	ORF
AK057612	1226	1231	I	6	ACACAC	1171	1230	2	AC	30	3'UTR
AK057714	1132	1134	I	3	TAA	1132	1146	3	TAA	5	3'UTR
AK057795	1483	1484	I	2	GT	1483	1502	2	GT	10	3'UTR
AK057872	230	235	I	6	TCTCTC	230	253	2	TC	12	5'UTR
AK074166	3153	3170	I	18	CACACACACACACACACA	3143	3170	2	AC	14	3'UTR
AK074371	1229	1244	I	16	TGTGTGTGTGTGTGTG	1209	1244	2	GT	18	3'UTR
AK090401	2034	2047	I	14	ACACACACACACAC	2034	2077	2	AC	22	5'UTR
AK090441	3247	3258	I	12	ACACACACACAC	3216	3257	2	AC	21	3'UTR
AK090616	419	426	I	8	GTGTGTGT	419	450	2	GT	16	5'UTR
AK090672	1913	1914	D	10	TGTGTGTGTG	1858	1913	2	GT	28	3'UTR
AK091282	1556	1559	I	4	TATA	1556	1575	2	TA	10	5'UTR
AK091423	260	262	I	3	CAA	260	277	3	CAA	6	ORF
AK091592	901	902	D	8	TGTGTGTG	902	933	2	TG	16	5'UTR
AK091693	897	904	I	8	TGTGTGTG	871	904	2	GT	17	5'UTR
AK091868	1699	1700	D	4	TGTG	1678	1699	2	GT	11	ORF
AK092100	160	161	D	4	GTGT	161	182	2	GT	11	3'UTR
AK092426	651	653	I	3	AGC	651	671	3	AGC	7	ORF
AK092531	442	455	I	14	TGTGTGTGTGTGTG	442	489	2	TG	24	3'UTR
AK092569	1180	1183	I	4	TTTC	1180	1203	4	TTTC	6	3'UTR
AK092682	239	240	D	3	GAG	240	254	3	GAG	5	5'UTR
AK093061	871	872	D	10	TGTGTGTGTG	840	871	2	GT	16	ORF
AK093319	926	931	I	6	TGTGTG	926	955	2	TG	15	ORF
AK093371	826	827	I	2	AC	807	826	2	AC	10	3'UTR
AK093452	1651	1652	I	2	AC	1630	1651	2	AC	11	3'UTR
AK093574	635	636	D	8	CTCTCTCT	610	635	2	TC	13	5'UTR
AK093653	2047	2048	D	4	CACA	2048	2069	2	CA	11	3'UTR
AK093957	1042	1043	D	4	ACAC	1043	1074	2	AC	16	5'UTR
AK094365	2045	2048	I	4	ACAC	2045	2072	2	AC	14	5'UTR
AK094396	1060	1063	I	4	TGAT	1060	1087	4	TGAT	7	3'UTR
AK094616	2739	2740	D	2	GT	2740	2771	2	GT	16	3'UTR
AK094745	1118	1119	D	10	GTGTGTGTGT	1119	1158	2	GT	20	5'UTR
AK094824	905	906	D	6	TGTGTG	906	945	2	TG	20	3'UTR
AK094842	969	970	D	2	TC	970	993	2	TC	12	3'UTR
AK094988	1994	1997	I	4	ACAC	1954	1997	2	CA	22	5'UTR
AK095193	1628	1629	D	10	ACACACACAC	1629	1658	2	AC	15	3'UTR
AK095284	2777	2778	D	10	TGTGTGTGTG	2778	2821	2	TG	22	3'UTR
AK095541	393	408	I	16	TATATATATATATATA	368	407	2	TA	20	3'UTR
AK095612	1578	1589	I	12	GTGTGTGTGTGT	1549	1588	2	GT	20	3'UTR
AK095612	1609	1616	I	8	AGAGAGAG	1589	1616	2	GA	14	3'UTR
AK095633	1755	1756	I	2	GT	1755	1790	2	GT	18	5'UTR
AK095824	841	849	I	9	GGCGGCGGC	841	867	3	GGC	9	ORF
AK096075	1741	1742	D	2	TG	1742	1767	2	TG	13	3'UTR
AK096194	2265	2266	D	2	TG	2266	2289	2	TG	12	3'UTR
AK096545	920	921	I	2	TG	920	955	2	TG	18	ORF
AK096564	366	369	I	4	TATC	366	417	4	TATC	13	5'UTR
AK096586	2609	2612	I	4	ACAC	2609	2642	2	AC	17	3'UTR
AK096792	2282	2291	I	10	ACACACACAC	2282	2327	2	AC	23	5'UTR
AK096943	966	967	D	6	GTGTGT	967	1012	2	GT	23	3'UTR
AK096998	1184	1185	D	4	CCTT	1185	1232	4	CCTT	12	3'UTR
AK097034	148	149	D	2	AC	149	168	2	AC	10	5'UTR
AK097101	2824	2829	I	6	TACACA	2803	2828	2	CA	13	ORF
AK097152	205	206	I	2	CA	180	205	2	CA	13	5'UTR
AK097673	1414	1415	I	2	TG	1414	1433	2	TG	10	3'UTR
AK097722	1748	1755	I	8	CTTTCTTT	1677	1752	4	TTCT	19	5'UTR
AK098198	1043	1044	D	6	ACACAC	1044	1081	2	AC	19	3'UTR
AK098218	829	832	I	4	TGTG	791	832	2	GT	21	3'UTR
AK098748	1335	1336	D	4	TATA	1336	1355	2	TA	10	3'UTR
AK098761	1233	1234	I	2	TG	1233	1254	2	TG	11	5'UTR
AL049423	615	618	I	4	CACA	577	618	2	AC	21	ORF
AL050105	732	733	D	4	TGTG	733	770	2	TG	19	3'UTR
AL050195	1115	1116	D	10	ATATATATAT	1116	1153	2	AT	19	3'UTR
AL050284	1753	1754	D	4	TGTG	1754	1793	2	TG	20	3'UTR
AL050284	1792	1793	D	2	GC	1793	1818	2	GC	13	3'UTR
AL050384	971	978	I	8	TGTGTGTG	935	978	2	GT	22	5'UTR
AL080209	2893	2894	D	8	CACACACA	2864	2893	2	AC	15	5'UTR
AL117580	1167	1168	I	2	GT	1142	1167	2	GT	13	3'UTR
AL122071	1484	1485	I	2	GT	1459	1484	2	GT	13	3'UTR
AL137495	1776	1777	D	16	ATTTATTTATTTATTT	1777	1800	4	ATTT	6	3'UTR
AL137518	2829	2830	D	2	GT	2830	2851	2	GT	11	5'UTR
AL137524	1621	1630	I	10	ACACACACAC	1587	1630	2	CA	22	5'UTR
AL137708	25	26	I	2	GT	25	74	2	GT	25	5'UTR
AL157425	1129	1130	D	8	CACACACA	1130	1163	2	CA	17	3'UTR
AL157440	3533	3534	D	6	CACACA	3490	3533	2	AC	22	5'UTR
AL157478	1185	1186	D	4	TCTA	1186	1209	4	TCTA	6	5'UTR
AL353950	320	325	I	6	GCGGCG	293	325	3	GCG	11	5'UTR
AL353954	448	453	I	6	GCCGCC	448	465	3	GCC	6	ORF
AL390143	3401	3406	I	6	TGTGTG	3401	3452	2	TG	26	5'UTR
AL512695	4721	4722	D	8	CACACACA	4722	4757	2	CA	18	3'UTR
AL512741	2216	2223	I	8	GTGTGTGT	2216	2253	2	GT	19	3'UTR
AL831827	1730	1731	I	2	AC	1711	1730	2	AC	10	5'UTR
AL831827	5226	5227	I	2	GT	5193	5226	2	GT	17	3'UTR
AL831837	104	109	I	6	TGTGTG	69	108	2	TG	20	5'UTR
AL832069	5998	5999	I	2	TG	5969	5998	2	TG	15	3'UTR
AL832418	2688	2689	D	6	GTGTGT	2669	2688	2	TG	10	3'UTR
AL832461	2989	2990	D	10	CTCTCTCTCT	2944	2989	2	TC	23	3'UTR
AL832571	657	658	D	10	CACACACACA	630	657	2	AC	14	3'UTR
AL832591	2931	2934	I	4	TATA	2931	2950	2	TA	10	3'UTR
AL832626	2383	2384	D	12	ATTTATTTATTT	2384	2407	4	ATTT	6	3'UTR
AL832666	1988	1991	I	4	ACAC	1988	2019	2	AC	16	3'UTR
AL832727	3441	3446	I	6	AAACAC	3409	3444	2	CA	18	3'UTR
AL832758	4105	4106	D	2	TC	4106	4131	2	TC	13	3'UTR
AL832775	3633	3634	D	8	AAATAAAT	3634	3673	4	AAAT	10	5'UTR
AL832835	222	225	I	4	ACAC	181	224	2	AC	22	3'UTR
AL832925	2964	2965	D	2	CA	2965	2994	2	CA	15	3'UTR
AL832963	2838	2841	I	4	ATAT	2838	2863	2	AT	13	3'UTR
AL833005	282	283	D	4	TCTC	283	310	2	TC	14	5'UTR
AL833070	2154	2157	I	4	GAGA	2127	2156	2	GA	15	5'UTR
AL833175	3639	3642	I	4	GTGT	3639	3660	2	GT	11	3'UTR
AL833216	1447	1458	I	12	ATATATATATAT	1447	1480	2	AT	17	3'UTR
AL833252	2208	2212	I	5	TTTTG	2208	2237	5	TTTTG	6	5'UTR
AL833487	4890	4899	I	10	TTTATATATA	4892	4917	2	TA	13	5'UTR
AL833604	733	735	I	3	TGA	733	753	3	TGA	7	ORF
AL833606	3890	3891	D	3	TAT	3891	3917	3	TAT	9	3'UTR
AL833942	1254	1257	I	4	TGTG	1254	1297	2	TG	22	3'UTR
AL834369	3012	3013	D	6	TGTGTG	2981	3012	2	GT	16	3'UTR
AL834409	2057	2058	I	2	AT	2014	2057	2	AT	22	3'UTR
BC000606	490	492	I	3	CTG	490	522	3	CTG	11	ORF
BC000737	1243	1244	D	2	AC	1244	1269	2	AC	13	3'UTR
BC002416	1852	1853	D	6	TGTGTG	1853	1890	2	TG	19	3'UTR
BC005360	1912	1919	I	8	TGTGTGTG	1879	1918	2	TG	20	3'UTR
BC006254	2032	2033	D	2	AC	2033	2054	2	AC	11	3'UTR
BC006419	978	979	D	4	CTCT	955	978	2	TC	12	5'UTR
BC007195	2028	2029	I	2	CA	2028	2049	2	CA	11	3'UTR
BC007301	2006	2007	I	2	TG	1969	2006	2	TG	19	3'UTR
BC007746	1497	1498	D	10	GTGTGTGTGT	1498	1519	2	GT	11	3'UTR
BC008868	1917	1918	I	2	TG	1917	1948	2	TG	16	3'UTR
BC009861	1655	1656	D	4	TCTC	1656	1679	2	TC	12	3'UTR
BC012008	1005	1006	D	8	TGTGTGTG	1006	1033	2	TG	14	3'UTR
BC012176	1572	1574	I	3	CAC	1572	1589	3	CAC	6	3'UTR
BC012850	926	927	I	2	AC	926	963	2	AC	19	3'UTR
BC013789	2071	2074	I	4	TTAT	2071	2090	4	TTAT	5	3'UTR
BC014913	2487	2488	I	2	TG	2456	2487	2	TG	16	3'UTR
BC015480	1823	1824	D	10	GTGTGTGTGT	1824	1851	2	GT	14	3'UTR
BC015938	1450	1457	I	8	ACACACAC	1431	1456	2	AC	13	3'UTR
BC016344	2370	2371	D	8	AATAAATA	2371	2406	4	AATA	9	3'UTR
BC018658	352	355	I	4	TGTG	352	397	2	TG	23	ORF
BC018706	2964	2965	D	12	CACACACACACA	2917	2964	2	AC	24	3'UTR
BC019651	453	464	I	12	CTGCTGCTGCTG	453	494	3	CTG	14	ORF
BC020630	872	881	I	10	CACACACACA	836	881	2	AC	23	5'UTR
BC022012	859	862	I	4	CACA	859	908	2	CA	25	3'UTR
BC023978	2362	2363	D	8	TGTGTGTG	2363	2390	2	TG	14	3'UTR
BC026326	2934	2939	I	6	TTTGTG	2936	2975	2	TG	20	3'UTR
BC028404	1885	1886	D	2	AC	1886	1905	2	AC	10	3'UTR
BC028630	1460	1461	D	2	AC	1461	1494	2	AC	17	3'UTR
BC030558	2123	2124	D	8	TGTGTGTG	2124	2151	2	TG	14	3'UTR
BC031564	728	729	D	6	GTGTGT	695	728	2	TG	17	3'UTR
BC032300	1077	1080	I	4	TGTG	1077	1106	2	TG	15	3'UTR
BC033100	1724	1729	I	6	ACACAC	1724	1761	2	AC	19	3'UTR
D50915	2757	2758	D	2	AG	2758	2779	2	AG	11	3'UTR
